# Supplementary material for: Biomimetic non-classical crystallization drives hierarchical structuring of efficient circularly polarized phosphors
Source: Nat Commun. 2022 Jun 9;13:3339. doi: 10.1038/s41467-022-30989-y (PMC9184729; doi:10.1038/s41467-022-30989-y)
Supplement: Supplementary file 3 — Source data [file 41467_2022_30989_MOESM3_ESM.xlsx]

## Sheet: Fig. 2e
Wavelength (nm)	Abs-L1	Abs-L2	Abs-L3	Abs-L4		Wavelength (nm)	PL-L1	PL-L2	PL-L3	PL-L4
200	1.0005	-0.1309	0.5591	0.8092		420.345	0.01816	0.00342
201	1.0046	-0.1298	0.5667	0.8117		421.096	0.01832	0.00325
202	1.0142	-0.1269	0.5772	0.8199		421.847	0.018	0.00303
203	1.0271	-0.1223	0.5876	0.8251		422.597	0.01763	0.00265
204	1.0467	-0.1148	0.5935	0.8327		423.348	0.01784	0.00252
205	1.068	-0.1029	0.6035	0.8374		424.098	0.01773	0.0023
206	1.0849	-0.0923	0.6122	0.8481		424.849	0.01744	0.00218
207	1.0938	-0.0804	0.6227	0.8529		425.6	0.01748	0.00201
208	1.1046	-0.0688	0.6354	0.8652		426.35	0.01764	0.00171
209	1.1108	-0.0574	0.6493	0.8755		427.1	0.01771	0.00149
210	1.1157	-0.0486	0.6592	0.8828		427.851	0.01778	0.00119
211	1.1191	-0.0371	0.6699	0.8902		428.601	0.01784	0.00107
212	1.1254	-0.0271	0.6787	0.8987		429.352	0.01801	0.00104
213	1.1259	-0.0168	0.6885	0.9021		430.102	0.01848	0.000693327
214	1.1262	-0.0081	0.6979	0.9064		430.852	0.01878	0.000722528
215	1.1263	0.0026	0.7083	0.9131		431.602	0.01928	0.000826545
216	1.1221	0.0124	0.7152	0.9173		432.353	0.01954	0.000889716
217	1.1189	0.0215	0.7214	0.9215		433.103	0.02028	0.000865095
218	1.1132	0.0318	0.7264	0.927		433.853	0.02091	0.000629814
219	1.1132	0.0409	0.7316	0.9313		434.603	0.02142	0.000376107
220	1.1073	0.0488	0.7353	0.9325		435.353	0.02198	0.00051038
221	1.1041	0.0576	0.7403	0.9353		436.103	0.02296	0.000520485
222	1.0987	0.0678	0.7448	0.9388		436.853	0.02347	0.00041192
223	1.0934	0.0765	0.7475	0.943		437.603	0.02437	0.000246525
224	1.0859	0.0854	0.7512	0.9438		438.353	0.02533	0
225	1.0788	0.0931	0.753	0.9464		439.103	0.02673	0.000140769
226	1.0726	0.1001	0.7561	0.9483		439.853	0.02795	0.000218541
227	1.0669	0.1063	0.757	0.9477		440.602	0.02939	0.000266819
228	1.0616	0.1127	0.7592	0.9473		441.352	0.03058	0.000204955
229	1.0549	0.1193	0.7616	0.9481		442.102	0.03209	0.000249697
230	1.0512	0.1268	0.7645	0.9483		442.852	0.03351	1.37485e-06
231	1.0472	0.135	0.7682	0.9489		443.601	0.03492	0.000159665
232	1.0419	0.1421	0.772	0.95		444.351	0.03667	0.000208155
233	1.0367	0.1498	0.7756	0.9518		445.1	0.03855	0.000426122
234	1.032	0.1581	0.7794	0.9545		445.85	0.04064	0.000602846
235	1.0293	0.1657	0.7839	0.9563		446.599	0.04262	0.000821345
236	1.0262	0.173	0.7875	0.9581		447.349	0.04455	0.000991065
237	1.0255	0.1811	0.7932	0.9617		448.098	0.04695	0.0011
238	1.0254	0.1898	0.8002	0.9639		448.848	0.04922	0.00122
239	1.0262	0.1984	0.8081	0.9672		449.597	0.05169	0.00147
240	1.0257	0.2067	0.8158	0.9712		450.347	0.05414	0.00169
241	1.0262	0.2151	0.8242	0.9764		451.096	0.05714	0.00191
242	1.0264	0.2235	0.8334	0.9814		451.845	0.06014	0.00212
243	1.029	0.2305	0.8418	0.9858		452.594	0.06334	0.00243
244	1.0311	0.2382	0.8508	0.9905		453.343	0.06639	0.00287
245	1.0341	0.2446	0.8603	0.9951		454.093	0.06949	0.00306
246	1.0376	0.2502	0.8699	0.9995		454.842	0.07273	0.00321
247	1.0413	0.256	0.8786	1.0045		455.591	0.07655	0.00338
248	1.0439	0.2607	0.8874	1.0097		456.34	0.08007	0.00362
249	1.0462	0.2649	0.8962	1.0149		457.089	0.08372	0.00426
250	1.0487	0.2693	0.9041	1.0215		457.838	0.08751	0.00474
251	1.0506	0.2742	0.9119	1.028		458.587	0.09147	0.00522
252	1.053	0.2778	0.9201	1.033		459.336	0.09545	0.00576
253	1.0562	0.2809	0.9278	1.0384		460.085	0.1001	0.00628	0.00339
254	1.0588	0.2841	0.9343	1.044		460.833	0.10477	0.00689	0.00266
255	1.0612	0.2871	0.9414	1.0497		461.582	0.10984	0.00756	0.00109
256	1.0644	0.2891	0.9485	1.0538		462.331	0.11501	0.00822	0.000716649
257	1.0679	0.2912	0.955	1.0568		463.08	0.12026	0.00883	0
258	1.0701	0.2938	0.9615	1.0619		463.828	0.12502	0.00953	0.000916286
259	1.0735	0.296	0.9671	1.0653		464.577	0.1307	0.01047	0.0024
260	1.0767	0.298	0.9718	1.0673		465.326	0.13625	0.01137	0.00228
261	1.0802	0.2999	0.9765	1.071		466.074	0.14235	0.01237	0.00309
262	1.0836	0.3016	0.9806	1.0758		466.823	0.1484	0.01316	0.00273
263	1.0887	0.3034	0.9844	1.0778		467.571	0.15459	0.01432	0.00336
264	1.0914	0.3049	0.9891	1.0815		468.32	0.16103	0.0152	0.00367
265	1.0949	0.3062	0.9936	1.0849		469.068	0.16748	0.01628	0.00433
266	1.0989	0.3077	0.9972	1.0871		469.817	0.17385	0.01736	0.00407
267	1.1024	0.3092	1.001	1.0888		470.565	0.18094	0.01859	0.00393	0.00902
268	1.1046	0.3104	1.0041	1.0909		471.313	0.18809	0.01996	0.00474	0.00892
269	1.109	0.3119	1.0081	1.0925		472.062	0.19562	0.02134	0.00541	0.00853
270	1.113	0.3127	1.0111	1.0935		472.81	0.20322	0.0228	0.00583	0.00886
271	1.1159	0.3138	1.0151	1.0946		473.558	0.21077	0.02412	0.00755	0.00709
272	1.1188	0.3152	1.0177	1.0955		474.306	0.21834	0.02566	0.00845	0.00722
273	1.121	0.3171	1.0214	1.0965		475.054	0.22638	0.02739	0.00845	0.00553
274	1.1227	0.3186	1.0242	1.0974		475.803	0.234	0.02896	0.00751	0.00631
275	1.1248	0.3213	1.0273	1.0986		476.551	0.24232	0.03075	0.00842	0.00597
276	1.1256	0.3239	1.0296	1.1006		477.299	0.25086	0.03274	0.00995	0.00618
277	1.1259	0.3258	1.0321	1.1014		478.047	0.25948	0.03475	0.01037	0.00597
278	1.1269	0.3279	1.0338	1.1027		478.795	0.26801	0.03674	0.01015	0.00551
279	1.1276	0.3303	1.0361	1.1027		479.543	0.27684	0.03879	0.01186	0.00446
280	1.1277	0.3336	1.0369	1.1048		480.29	0.286	0.04077	0.01281	0.00588
281	1.1277	0.3372	1.039	1.1056		481.038	0.29562	0.04295	0.01526	0.00373
282	1.127	0.3416	1.041	1.109		481.786	0.3049	0.04532	0.01738	0.00427
283	1.1265	0.3456	1.0436	1.1109		482.534	0.31501	0.04776	0.01918	0.00475
284	1.1258	0.3508	1.0441	1.1154		483.282	0.32476	0.05028	0.02132	0.00423
285	1.1247	0.3548	1.0466	1.1176		484.029	0.33446	0.05296	0.02283	0.00372
286	1.1239	0.3594	1.0489	1.1205		484.777	0.34448	0.05572	0.02497	0.000531431
287	1.123	0.365	1.0524	1.1239		485.525	0.35461	0.0586	0.0269	0
288	1.1224	0.3707	1.0552	1.1285		486.272	0.36509	0.06151	0.02746	0.00409
289	1.1211	0.3753	1.0591	1.1297		487.02	0.37597	0.06468	0.02765	0.0111
290	1.1201	0.3806	1.0628	1.1323		487.767	0.38646	0.06789	0.02867	0.01068
291	1.1197	0.3857	1.0652	1.1352		488.515	0.39731	0.07116	0.03091	0.00992
292	1.1189	0.3898	1.0679	1.1364		489.262	0.40776	0.07468	0.03279	0.01143
293	1.1172	0.3934	1.0701	1.1375		490.01	0.41885	0.0785	0.03378	0.01079
294	1.1161	0.3975	1.0726	1.14		490.757	0.42997	0.08206	0.03588	0.01019
295	1.1139	0.4003	1.0749	1.1401		491.505	0.44125	0.08602	0.03789	0.01107
296	1.1126	0.4028	1.0764	1.141		492.252	0.45274	0.09011	0.03937	0.01163
297	1.1117	0.4055	1.0777	1.1409		492.999	0.46437	0.09417	0.04208	0.01276
298	1.112	0.4079	1.0785	1.1411		493.747	0.47625	0.09848	0.04325	0.01375
299	1.113	0.4097	1.078	1.1403		494.494	0.48765	0.10288	0.04558	0.01497
300	1.1145	0.4118	1.0774	1.1411		495.241	0.49912	0.10743	0.0485	0.01803
301	1.1143	0.4142	1.077	1.1417		495.988	0.51059	0.11208	0.0498	0.02114
302	1.1149	0.4162	1.076	1.1415		496.735	0.52271	0.11711	0.05238	0.02252
303	1.1149	0.4171	1.0746	1.1405		497.482	0.53484	0.1222	0.05476	0.02368
304	1.1142	0.4194	1.0735	1.1422		498.229	0.54675	0.12724	0.05736	0.02536
305	1.1142	0.4207	1.0715	1.1424		498.976	0.55881	0.13261	0.06045	0.02551
306	1.1148	0.4215	1.0687	1.142		499.723	0.57104	0.13796	0.06244	0.02621
307	1.1147	0.4225	1.0649	1.1419		500.47	0.5833	0.14334	0.06436	0.02457
308	1.1148	0.4247	1.0602	1.1421		501.217	0.59542	0.14931	0.06706	0.02516
309	1.1157	0.4253	1.0558	1.1403		501.964	0.60725	0.15532	0.07032	0.0273
310	1.1155	0.4271	1.0502	1.1394		502.711	0.61904	0.16164	0.07396	0.02634
311	1.1176	0.4291	1.0453	1.1392		503.458	0.63127	0.16805	0.07683	0.02682
312	1.1182	0.4304	1.0382	1.1381		504.204	0.64332	0.17472	0.08003	0.02865
313	1.1187	0.4315	1.0307	1.1376		504.951	0.65548	0.1812	0.08343	0.02949
314	1.1189	0.4331	1.0217	1.137		505.698	0.6673	0.18809	0.08528	0.03245
315	1.1197	0.4334	1.012	1.1363		506.444	0.67937	0.19499	0.0881	0.03383
316	1.12	0.4338	1.0006	1.135		507.191	0.69123	0.202	0.09122	0.0344
317	1.1213	0.4344	0.9885	1.1345		507.937	0.70278	0.20934	0.09491	0.03737
318	1.122	0.4354	0.9773	1.1322		508.684	0.71408	0.21673	0.09742	0.03731
319	1.1238	0.436	0.9653	1.132		509.431	0.72497	0.22434	0.10135	0.03643
320	1.1244	0.4373	0.9519	1.1306		510.177	0.73636	0.23197	0.10569	0.0381
321	1.1239	0.4379	0.9378	1.1291		510.923	0.7477	0.23994	0.10975	0.03804
322	1.1244	0.439	0.9239	1.1265		511.67	0.75839	0.24817	0.11182	0.0383
323	1.1257	0.4394	0.9072	1.1271		512.416	0.7692	0.25621	0.11658	0.03994
324	1.126	0.4393	0.8908	1.125		513.162	0.77947	0.26403	0.1214	0.04245
325	1.1291	0.4386	0.873	1.1229		513.909	0.78975	0.27255	0.12421	0.04368
326	1.1327	0.4389	0.8547	1.123		514.655	0.79954	0.28113	0.12866	0.04527
327	1.1359	0.4382	0.8363	1.1219		515.401	0.80948	0.28985	0.13275	0.04638
328	1.1377	0.437	0.8166	1.1185		516.147	0.8194	0.29891	0.13657	0.04865
329	1.1418	0.4363	0.796	1.1148		516.894	0.82882	0.30799	0.14152	0.05151
330	1.1443	0.4362	0.7754	1.1122		517.64	0.83817	0.31721	0.14536	0.05375
331	1.1463	0.4354	0.7549	1.1069		518.386	0.84769	0.32648	0.14849	0.05494
332	1.149	0.4342	0.7324	1.1028		519.132	0.85629	0.33603	0.15288	0.05837
333	1.1541	0.4343	0.7113	1.0978		519.878	0.86509	0.34536	0.15709	0.06036
334	1.1572	0.4341	0.69	1.0939		520.624	0.87349	0.35503	0.16158	0.06233
335	1.1607	0.4334	0.669	1.0876		521.37	0.88166	0.3647	0.16612	0.06613
336	1.1649	0.4325	0.6474	1.0813		522.115	0.88931	0.37441	0.17157	0.07027
337	1.1683	0.4321	0.6275	1.0751		522.861	0.89659	0.38439	0.17688	0.07487
338	1.1717	0.4308	0.6077	1.0683		523.607	0.90344	0.39454	0.18221	0.07795
339	1.1747	0.4293	0.5877	1.0595		524.353	0.9106	0.40476	0.18691	0.07648
340	1.177	0.4284	0.5683	1.0519		525.099	0.91765	0.4152	0.19139	0.07156
341	1.1782	0.4276	0.5491	1.0433		525.844	0.92399	0.42549	0.19562	0.07559
342	1.1806	0.4266	0.5307	1.0338		526.59	0.92993	0.43602	0.19982	0.07955
343	1.1811	0.4262	0.5123	1.0245		527.336	0.93584	0.44638	0.20495	0.08186
344	1.1805	0.4256	0.4948	1.0146		528.081	0.94157	0.45722	0.21093	0.08316
345	1.1804	0.4247	0.4771	1.0032		528.827	0.94675	0.46776	0.2178	0.08638
346	1.1806	0.4235	0.4606	0.992		529.572	0.95184	0.47868	0.22366	0.08757
347	1.1787	0.4227	0.444	0.9792		530.318	0.95654	0.48938	0.22864	0.09114
348	1.1787	0.4217	0.4283	0.9665		531.063	0.9613	0.50012	0.23391	0.09542
349	1.179	0.421	0.4133	0.9533		531.809	0.9656	0.51088	0.24055	0.10037
350	1.1781	0.4198	0.3992	0.94		532.554	0.97004	0.52194	0.24649	0.10381
351	1.1754	0.4196	0.3857	0.9257		533.3	0.97394	0.5331	0.25255	0.10632
352	1.1741	0.4191	0.3724	0.9119		534.045	0.97738	0.54389	0.2592	0.11008
353	1.1705	0.4185	0.3599	0.8967		534.79	0.98054	0.55486	0.26748	0.11317
354	1.1676	0.4183	0.3475	0.8828		535.535	0.98358	0.56616	0.27397	0.11711
355	1.1647	0.4183	0.3362	0.8673		536.281	0.98636	0.57751	0.28102	0.12072
356	1.1611	0.4172	0.3253	0.8511		537.026	0.98901	0.58825	0.28864	0.12515
357	1.1569	0.4163	0.3152	0.8345		537.771	0.9917	0.59938	0.29478	0.12815
358	1.1506	0.415	0.3051	0.8183		538.516	0.9937	0.61031	0.30137	0.13546
359	1.1412	0.414	0.2951	0.7998		539.261	0.99533	0.62085	0.30713	0.13892
360	1.1304	0.4126	0.2845	0.7823		540.006	0.99686	0.63163	0.31544	0.14371
361	1.1188	0.4113	0.2751	0.7652		540.751	0.9981	0.64254	0.32241	0.14978
362	1.1043	0.4096	0.2656	0.7477		541.496	0.99865	0.65349	0.33195	0.15511
363	1.0872	0.4072	0.2569	0.7293		542.241	0.99977	0.66422	0.3404	0.16065
364	1.0672	0.4045	0.2489	0.7121		542.986	0.99977	0.67515	0.34617	0.16444
365	1.0424	0.4014	0.2419	0.6948		543.731	1	0.68561	0.35528	0.17039
366	1.0133	0.3978	0.2347	0.6769		544.475	0.99992	0.69652	0.36291	0.17634
367	0.9808	0.3947	0.2283	0.6601		545.22	0.99966	0.70702	0.37079	0.18265
368	0.9445	0.3913	0.2216	0.644		545.965	0.99867	0.71723	0.37805	0.18936
369	0.9047	0.3873	0.2155	0.6281		546.71	0.99782	0.72771	0.38651	0.19648
370	0.8627	0.383	0.2095	0.6122		547.454	0.99615	0.73796	0.39418	0.20417
371	0.8191	0.3789	0.2039	0.5968		548.199	0.99432	0.74828	0.40132	0.2101
372	0.7739	0.3739	0.1985	0.5801		548.944	0.99269	0.75843	0.40781	0.21639
373	0.7279	0.3694	0.1936	0.5646		549.688	0.99074	0.76822	0.41616	0.22278
374	0.6819	0.3645	0.1887	0.5488		550.433	0.98822	0.77797	0.42399	0.23031
375	0.6365	0.3592	0.1842	0.5336		551.177	0.985	0.7873	0.43102	0.23561
376	0.5909	0.3538	0.1797	0.5189		551.922	0.98138	0.79683	0.4382	0.24276
377	0.5465	0.3486	0.1755	0.5055		552.666	0.97759	0.80644	0.44552	0.24947
378	0.5032	0.343	0.1716	0.4917		553.41	0.97427	0.81604	0.4532	0.25546
379	0.4616	0.337	0.1677	0.4782		554.155	0.97001	0.82508	0.46223	0.26115
380	0.4213	0.331	0.164	0.4648		554.899	0.96509	0.83396	0.46897	0.26768
381	0.3838	0.3248	0.1605	0.4518		555.643	0.96033	0.84241	0.47738	0.27507
382	0.3482	0.3187	0.1573	0.4392		556.388	0.95503	0.85077	0.48565	0.28256
383	0.3153	0.3122	0.1537	0.4267		557.132	0.94938	0.85953	0.49306	0.28918
384	0.2847	0.3058	0.1505	0.4144		557.876	0.94397	0.86748	0.4999	0.29643
385	0.2575	0.3	0.1473	0.4027		558.62	0.93809	0.87524	0.50725	0.30379
386	0.2324	0.2935	0.1443	0.3913		559.364	0.93207	0.88321	0.51412	0.30829
387	0.2108	0.2872	0.1413	0.3802		560.108	0.92551	0.89095	0.52184	0.3178
388	0.1917	0.2813	0.1388	0.3698		560.852	0.91882	0.89832	0.53024	0.32425
389	0.1754	0.2754	0.1368	0.36		561.596	0.91203	0.90542	0.53687	0.33137
390	0.1614	0.2692	0.1346	0.35		562.34	0.90489	0.9129	0.5466	0.34005
391	0.1495	0.2638	0.1326	0.3406		563.084	0.89748	0.91971	0.55386	0.3479
392	0.1391	0.2584	0.1307	0.3319		563.828	0.89017	0.92617	0.56234	0.3556
393	0.1306	0.253	0.1289	0.3236		564.572	0.88245	0.93223	0.56944	0.36345
394	0.1232	0.2474	0.1268	0.3152		565.316	0.87446	0.93826	0.57647	0.37153
395	0.117	0.2424	0.1251	0.3078		566.059	0.8668	0.9436	0.58567	0.38092
396	0.1123	0.2378	0.1234	0.3012		566.803	0.85842	0.94906	0.59224	0.388
397	0.1084	0.2329	0.1215	0.2943		567.547	0.85029	0.95386	0.60116	0.39489
398	0.1049	0.2278	0.1197	0.2874		568.291	0.84237	0.95894	0.60903	0.40374
399	0.1026	0.2238	0.1184	0.2818		569.034	0.83425	0.96375	0.61806	0.4108
400	0.1005	0.2195	0.1169	0.2762		569.778	0.82616	0.96798	0.62547	0.41843
401	0.0983	0.2153	0.1158	0.2704		570.521	0.81782	0.97197	0.63393	0.42555
402	0.0964	0.2112	0.1147	0.2653		571.265	0.80929	0.97555	0.64218	0.436
403	0.0947	0.2076	0.1135	0.2607		572.008	0.80086	0.97908	0.65176	0.44386
404	0.0932	0.2038	0.1121	0.2561		572.752	0.79206	0.98246	0.66031	0.45219
405	0.0917	0.2004	0.1111	0.2514		573.495	0.78337	0.98574	0.66843	0.46256
406	0.0909	0.1971	0.1096	0.2466		574.239	0.77473	0.98877	0.67595	0.47097
407	0.0902	0.1939	0.1083	0.2415		574.982	0.76608	0.99124	0.68349	0.48008
408	0.0894	0.191	0.1072	0.2357		575.725	0.75724	0.99304	0.69243	0.49034
409	0.0886	0.1883	0.1061	0.2292		576.468	0.74807	0.99452	0.7001	0.49621
410	0.0881	0.1853	0.1051	0.2216		577.212	0.73913	0.99622	0.70789	0.50561
411	0.0872	0.1822	0.1043	0.2134		577.955	0.7309	0.99775	0.71466	0.51236
412	0.0865	0.1798	0.1037	0.2049		578.698	0.72191	0.99848	0.72096	0.52119
413	0.0861	0.1773	0.1031	0.1965		579.441	0.71314	0.99928	0.72793	0.5283
414	0.0855	0.1748	0.1023	0.1879		580.184	0.70458	0.99939	0.7358	0.53664
415	0.0849	0.1726	0.1015	0.1802		580.927	0.6958	1	0.74348	0.54801
416	0.0846	0.1705	0.1009	0.1732		581.67	0.68725	1	0.74968	0.55343
417	0.0846	0.1683	0.1003	0.1667		582.413	0.67871	0.99994	0.75816	0.56192
418	0.0844	0.1663	0.0997	0.1608		583.156	0.66984	0.99955	0.76558	0.57136
419	0.0841	0.1643	0.0993	0.1561		583.899	0.66092	0.99852	0.77135	0.57737
420	0.0841	0.1621	0.099	0.1517		584.642	0.65199	0.99771	0.77784	0.58479
						585.385	0.6433	0.9963	0.78396	0.59219
						586.128	0.63426	0.99464	0.79028	0.60136
						586.87	0.62537	0.99264	0.79819	0.60972
						587.613	0.6166	0.99088	0.80414	0.61794
						588.356	0.60737	0.98876	0.80898	0.62488
						589.099	0.59831	0.98668	0.81486	0.63287
						589.841	0.58956	0.98422	0.82063	0.64129
						590.584	0.5803	0.9817	0.82703	0.64823
						591.326	0.57111	0.97859	0.83215	0.65656
						592.069	0.56227	0.97549	0.83714	0.66523
						592.811	0.55307	0.97212	0.8428	0.67254
						593.554	0.54415	0.96883	0.84734	0.6802
						594.296	0.53526	0.96515	0.85558	0.68905
						595.038	0.52632	0.96123	0.86064	0.69853
						595.781	0.51738	0.9568	0.86603	0.70592
						596.523	0.50839	0.9525	0.87058	0.71484
						597.265	0.49976	0.94807	0.87497	0.72426
						598.008	0.49121	0.94313	0.87963	0.72917
						598.75	0.4829	0.93838	0.88426	0.73642
						599.492	0.4745	0.93371	0.88993	0.74505
						600.234	0.46613	0.92851	0.89426	0.75288
						600.976	0.45768	0.92323	0.90087	0.75787
						601.718	0.44944	0.91827	0.90664	0.76421
						602.46	0.44101	0.91266	0.91211	0.76933
						603.202	0.43253	0.90701	0.91569	0.77718
						603.944	0.42457	0.90094	0.91998	0.78466
						604.686	0.41638	0.89496	0.92622	0.7923
						605.428	0.40821	0.88846	0.92909	0.80043
						606.17	0.40049	0.88203	0.93387	0.80696
						606.912	0.39259	0.87569	0.93902	0.81376
						607.653	0.38465	0.86907	0.94483	0.81951
						608.395	0.37697	0.86223	0.94882	0.82645
						609.137	0.36967	0.85549	0.95275	0.831
						609.878	0.36207	0.84897	0.95394	0.83601
						610.62	0.35461	0.84178	0.95893	0.84163
						611.362	0.34771	0.83449	0.96316	0.84539
						612.103	0.34046	0.82746	0.96617	0.85054
						612.845	0.33324	0.82017	0.97093	0.85616
						613.586	0.32618	0.81299	0.97185	0.86146
						614.328	0.31921	0.80571	0.97581	0.86719
						615.069	0.31221	0.79826	0.97902	0.87091
						615.81	0.30552	0.79073	0.98146	0.87616
						616.552	0.29902	0.78293	0.98344	0.87967
						617.293	0.29244	0.77501	0.98361	0.88499
						618.034	0.28598	0.76698	0.98581	0.88825
						618.775	0.27954	0.7591	0.98706	0.89196
						619.517	0.27337	0.75109	0.98937	0.89813
						620.258	0.26736	0.74301	0.99103	0.90346
						620.999	0.26142	0.73531	0.99366	0.90745
						621.74	0.25511	0.72721	0.99444	0.91353
						622.481	0.24934	0.71877	0.99706	0.91669
						623.222	0.24355	0.71076	0.99797	0.92126
						623.963	0.23792	0.70249	0.99847	0.92563
						624.704	0.2324	0.69413	0.99947	0.92989
						625.445	0.22701	0.68598	0.99947	0.93385
						626.186	0.22178	0.6776	1	0.9375
						626.927	0.21633	0.66924	0.99983	0.94185
						627.667	0.211	0.6612	0.99749	0.94515
						628.408	0.20581	0.65293	0.99815	0.94935
						629.149	0.20065	0.64465	0.99771	0.95216
						629.889	0.19575	0.63652	0.9969	0.95616
						630.63	0.19121	0.62815	0.99689	0.95928
						631.371	0.18644	0.61982	0.99594	0.96191
						632.111	0.18168	0.61161	0.99529	0.9645
						632.852	0.1774	0.60309	0.99529	0.96518
						633.592	0.17302	0.59502	0.99207	0.96749
						634.333	0.16872	0.58684	0.99266	0.96781
						635.073	0.16455	0.57857	0.99104	0.9699
						635.814	0.16043	0.57021	0.98808	0.97132
						636.554	0.15652	0.56174	0.98711	0.97373
						637.294	0.15264	0.55356	0.985	0.9747
						638.035	0.14892	0.54555	0.98317	0.9761
						638.775	0.14531	0.53754	0.98128	0.97977
						639.515	0.14149	0.52925	0.97961	0.98171
						640.255	0.13806	0.52116	0.97779	0.98377
						640.995	0.13463	0.51333	0.97384	0.98565
						641.736	0.13144	0.50556	0.97046	0.98412
						642.476	0.12809	0.49755	0.96844	0.98441
						643.216	0.12481	0.48964	0.96712	0.98586
						643.956	0.12152	0.48184	0.96351	0.98506
						644.696	0.11847	0.4741	0.96045	0.9876
						645.436	0.11513	0.46654	0.9571	0.98877
						646.175	0.11211	0.45905	0.95531	0.9892
						646.915	0.10924	0.45149	0.9521	0.99103
						647.655	0.10655	0.44402	0.94872	0.99039
						648.395	0.10382	0.43698	0.94566	0.99167
						649.135	0.10117	0.42999	0.9422	0.99183
						649.874	0.09842	0.42284	0.94052	0.99155
						650.614	0.09615	0.41544	0.93899	0.99159
						651.354	0.09345	0.40849	0.93606	0.99224
						652.093	0.09114	0.40168	0.93247	0.99241
						652.833	0.08901	0.39467	0.92845	0.9945
						653.572	0.08656	0.38788	0.92528	0.99665
						654.312	0.08462	0.38141	0.92258	0.99835
						655.051	0.08244	0.37482	0.91978	0.99995
						655.791	0.08023	0.36848	0.91625	1
						656.53	0.07808	0.36195	0.91281	0.99835
						657.27	0.07579	0.35555	0.90838	0.99721
						658.009	0.07351	0.34928	0.9051	0.99592
						658.748	0.07137	0.3432	0.90144	0.99512
						659.487	0.0693	0.33728	0.89883	0.99424
						660.227	0.06755	0.33119	0.89475	0.99311
						660.966	0.06556	0.32492	0.89286	0.99063
						661.705	0.06362	0.31921	0.88907	0.98742
						662.444	0.06194	0.31355	0.88617	0.987
						663.183	0.06003	0.30806	0.88285	0.98697
						663.922	0.05828	0.30265	0.88158	0.98531
						664.661	0.05659	0.29732	0.87793	0.98324
						665.4	0.05505	0.29196	0.87485	0.98058
						666.139	0.05334	0.28675	0.87061	0.97905
						666.878	0.05194	0.28155	0.86711	0.97887
						667.617	0.05038	0.27653	0.86456	0.9756
						668.356	0.04904	0.27153	0.8601	0.97203
						669.094	0.04773	0.26633	0.8546	0.9686
						669.833	0.04626	0.26153	0.85091	0.96644
						670.572	0.04485	0.25674	0.84654	0.96397
						671.311	0.04347	0.25171	0.8444	0.96213
						672.049	0.04187	0.24696	0.84234	0.96037
						672.788	0.04069	0.24244	0.83707	0.95683
						673.526	0.03943	0.238	0.83141	0.95434
						674.265	0.03849	0.23355	0.82749	0.95183
						675.003	0.03709	0.22909	0.82368	0.9479
						675.742	0.03586	0.22472	0.82082	0.94325
						676.48	0.03505	0.2206	0.81609	0.94033
						677.219	0.03377	0.21635	0.81048	0.93726
						677.957	0.03265	0.21221	0.80607	0.93431
						678.695	0.03145	0.20801	0.80141	0.92989
						679.434	0.03063	0.20401	0.79816	0.92838
						680.172	0.02998	0.20018	0.79344	0.92509
						680.91	0.02931	0.19603	0.78821	0.9214
						681.648	0.02838	0.19234	0.78434	0.91879
						682.386	0.0277	0.18864	0.77843	0.91263
						683.124	0.02683	0.18517	0.77204	0.90818
						683.863	0.02617	0.18171	0.76446	0.90422
						684.601	0.02554	0.17827	0.75941	0.90044
						685.339	0.02481	0.17486	0.75444	0.89834
						686.076	0.02431	0.17142	0.74829	0.89427
						686.814	0.02354	0.16788	0.74164	0.89259
						687.552	0.02278	0.16438	0.73865	0.89019
						688.29	0.02178	0.16115	0.73202	0.88641
						689.028	0.02116	0.15793	0.72692	0.88175
						689.766	0.02062	0.15483	0.72286	0.8802
						690.503	0.02007	0.15172	0.71625	0.87694
						691.241	0.01948	0.14852	0.7103	0.87194
						691.979	0.01863	0.14544	0.70602	0.8672
						692.716	0.01805	0.14258	0.70164	0.86192
						693.454	0.01731	0.13974	0.6954	0.85884
						694.192	0.01697	0.13698	0.68773	0.854
						694.929	0.01674	0.13415	0.68194	0.85102
						695.667	0.01632	0.13155	0.67585	0.84576
						696.404	0.0155	0.12899	0.67129	0.8411
						697.142	0.01504	0.12618	0.6647	0.83673
						697.879	0.01452	0.12362	0.65829	0.83403
						698.616	0.01406	0.12122	0.65174	0.83149
						699.354	0.01339	0.11867	0.64466	0.8275
						700.091	0.01274	0.11629	0.64011	0.8251
						700.828	0.01237	0.114	0.63359	0.81825
						701.565	0.01226	0.1118	0.6283	0.81344
						702.302	0.0117	0.10953	0.62265	0.8115
						703.04	0.01129	0.10724	0.61782	0.80852
						703.777	0.01078	0.10524	0.61371	0.80435
						704.514	0.01072	0.10283	0.60728	0.79792
						705.251	0.01032	0.10054	0.60278	0.79522
						705.988	0.00992	0.09824	0.59844	0.79302
						706.725	0.00955	0.09622	0.59366	0.79047
						707.462	0.00923	0.09402	0.58858	0.78427
						708.199	0.00889	0.09191	0.5809	0.7824
						708.935	0.00852	0.08988	0.57664	0.77937
						709.672	0.00846	0.08805	0.57128	0.77593
						710.409	0.00825	0.08641	0.56479	0.77223
						711.146	0.00816	0.08452	0.5603	0.7679
						711.882	0.00814	0.08248	0.55546	0.76379
						712.619	0.00789	0.08059	0.5493	0.75959
						713.356	0.0077	0.07867	0.54452	0.75776
						714.092	0.00726	0.07706	0.53948	0.75124
						714.829	0.00709	0.07533	0.53399	0.74614
						715.565	0.00691	0.07368	0.52677	0.7439
						716.302	0.00691	0.07209	0.52103	0.74114
						717.038	0.00672	0.07031	0.51653	0.73722
						717.775	0.00655	0.06867	0.51051	0.73238
						718.511	0.0063	0.0671	0.50499	0.72782
						719.247	0.00634	0.06541	0.4991	0.72558
						719.984	0.0059	0.06403	0.49347	0.72415
						720.72	0.0059	0.06246	0.48778	0.72169
						721.456	0.00549	0.06097	0.48106	0.7191
						722.192	0.0053	0.05948	0.4775	0.71252
						722.929	0.00538	0.05796	0.47153	0.70848
						723.665	0.0053	0.05651	0.46649	0.70428
						724.401	0.00507	0.05511	0.46089	0.70042
						725.137	0.0051	0.05379	0.45417	0.69537
						725.873	0.0048	0.05255	0.4487	0.6904
						726.609	0.0049	0.05125	0.44379	0.6875
						727.345	0.00451	0.05022	0.4406	0.68291
						728.081	0.00445	0.04909	0.43457	0.67829
						728.817	0.00447	0.04801	0.43012	0.67513
						729.552	0.00433	0.04702	0.42617	0.67124
						730.288	0.0042	0.04599	0.42029	0.66816
						731.024	0.00406	0.04485	0.41732	0.662
						731.76	0.00401	0.04408	0.41301	0.65886
						732.495	0.0038	0.04303	0.4078	0.65367
						733.231	0.0039	0.04198	0.40294	0.65021
						733.967	0.00367	0.04087	0.39869	0.64584
						734.702	0.00323	0.04	0.39466	0.64176
						735.438	0.00313	0.03914	0.389	0.63799
						736.173	0.0029	0.03848	0.38401	0.63271
						736.909	0.00301	0.03755	0.38043	0.62627
						737.644	0.0031	0.03671	0.37526	0.61684
						738.38	0.00297	0.03591	0.37132	0.61158
						739.115	0.0028	0.03503	0.36961	0.60576
						739.85	0.00217	0.03422	0.3635	0.59802
						740.586	0.00224	0.03338	0.35755	0.59505
						741.321	0.00184	0.03253	0.35364	0.59078
						742.056	0.00167	0.0319	0.34954	0.5858
						742.791	0.0016	0.03107	0.34666	0.5802
						743.527	0.00144	0.03058	0.34333	0.57503
						744.262	0.00169	0.02987	0.34091	0.572
						744.997	0.00167	0.02918	0.3348	0.56825
						745.732	0.00165	0.02873	0.32953	0.56418
						746.467	0.00176	0.02807	0.32421	0.55905
						747.202	0.00149	0.02751	0.31837	0.55559
						747.937	0.00152	0.027	0.31496	0.55118
						748.672	0.00144	0.02612	0.31022	0.54727
						749.407	0.00128	0.02566	0.30562	0.54066
						750.141	0.00117	0.0251	0.29986	0.53715
						750.876	0.00104	0.02452	0.29694	0.53076
						751.611	0.000870025	0.02384	0.29247	0.52848
						752.346	0.000857872	0.02327	0.2869	0.52505
						753.08	0.000620059	0.02264	0.28481	0.51952
						753.815	0.000633533	0.02214	0.28104	0.5131
						754.55	0.000386041	0.0216	0.2769	0.50997
						755.284	0.000467615	0.02098	0.2734	0.50498
						756.019	0.000239399	0.02048	0.2686	0.50158
						756.753	0.000435629	0.02025	0.2646	0.49551
						757.488	0.000520811	0.01984	0.26016	0.48809
						758.222	0.000143054	0.01931	0.25671	0.48192
						758.957	0.00023111	0.01876	0.25274	0.47479
						759.691	8.66728e-06	0.01827	0.24892	0.47082
						760.425	0	0.01795	0.24504	0.46588
						761.16	8.10639e-05	0.01742	0.24156	0.46312
						761.894	1.87819e-05	0.01704	0.23635	0.45795
						762.628	0.00035705	0.01657	0.23238	0.45435
						763.362	5.07528e-06	0.01625	0.22872	0.44896
						764.096	0.00032688	0.01559	0.22554	0.4456
						764.831	0.000296644	0.01507	0.22149	0.43972
						765.565	0.000666114	0.0147	0.21747	0.43629
						766.299	0.000706868	0.0141	0.21423	0.4299
						767.033	0.000622426	0.01381	0.21117	0.42505
						767.767	0.000645405	0.01339	0.20923	0.42023
						768.501	0.000438958	0.01296	0.20659	0.41808
						769.234	0.00027826	0.01292	0.20444	0.41275
						769.968	0.000342728	0.0123	0.20341	0.4081
						770.702	0.00018179	0.01197	0.20069	0.40319
						771.436	0.000246233	0.01182	0.19766	0.39924
						772.17	0.000293511	0.01141	0.19312	0.39622
						772.903	0.000548807	0.01098	0.19106	0.39172
						773.637	0.000541968	0.01077	0.18445	0.387
						774.371	0.000504309	0.0104	0.18255	0.38561
						775.104	0.000740289	0.00977	0.18117	0.38512
						775.838	0.000832201	0.00967	0.17656	0.38325
						776.571	0.000664536	0.00957	0.17517	0.38068
						777.305	0.000760247	0.0091	0.17169	0.37809
						778.038	0.000487799	0.00893	0.16857	0.37488
						778.772	0.000777912	0.00851	0.16687	0.37026
						779.505	0.000555194	0.00808	0.1639	0.36724
						780.239	0.000612033	0.00792	0.16124	0.36449
						780.972	0.000772344	0.00762	0.16006	0.3602
						781.705	0.0009063	0.00757	0.15746	0.35624
						782.439	0.00122	0.00739	0.15297	0.35381
						783.172	0.00116	0.007	0.15238	0.34762
						783.905	0.00113	0.00646	0.15099	0.34354
						784.638	0.000855894	0.0062	0.151	0.33753
						785.371	0.000640381	0.00632	0.15009	0.33315
						786.104	0.000765925	0.00609	0.14761	0.3313
						786.837	0.000704493	0.00605	0.14326	0.32812
						787.57	0.000658212	0.00608	0.1419	0.32561
						788.303	0.000535621	0.00595	0.13756	0.32111
						789.036	0.000908597	0.00592	0.13363	0.31576
						789.769	0.00113	0.00578	0.13167	0.31303
						790.502	0.00102	0.00573	0.12884	0.31096
						791.235	0.00105	0.00561	0.12635	0.30738
						791.968	0.000947651	0.00518	0.1237	0.30246
						792.7	0.00112	0.00533	0.12196	0.30339
						793.433	0.00113	0.00499	0.11979	0.29915
						794.166	0.00121	0.00475	0.11666	0.29524
						794.898	0.00129	0.00443	0.11512	0.29436
						795.631	0.00128	0.00414	0.11096	0.29437
						796.364	0.00127	0.00374	0.11067	0.29275
						797.096	0.00102	0.0038	0.10697	0.2922
						797.829	0.000860231	0.00357	0.10485	0.28799
						798.561	0.000825163	0.0034	0.10254	0.28183
						799.294	0.000481246	0.00324	0.09839	0.27753
						800.026	0.000488143	0.00296	0.09462	0.27667

## Sheet: Fig. 2f
Temperature (oC)	Weight (%)	Temperature (oC)	Weight (%)	Temperature (oC)	Weight (%)	Temperature (oC)	Weight (%)
25.8923	99.9917	29.4359	100.042	27.4334	99.9174	24.9311	99.9989
25.8898	99.9925	29.4324	100.02	27.4324	99.9465	24.929	100.018
25.8898	99.9978	29.4294	100.024	27.4311	99.912	24.928	99.9951
25.8897	99.9951	29.4267	100.042	27.4299	99.9281	24.9285	100.004
25.8888	99.997	29.424	100.017	27.4288	99.9366	24.9276	100.011
25.8881	100.001	29.4214	100.025	27.4279	99.9043	24.9278	99.9914
25.888	99.9963	29.42	100.042	27.4275	99.9442	24.9266	100.01
25.8887	99.9978	29.4197	100.016	27.429	99.9512	24.9286	100.01
25.8883	100.002	29.4215	100.031	27.4318	99.9079	24.9308	99.9945
25.8897	100.004	29.4258	100.036	27.4369	99.9445	24.9343	100.013
25.8905	99.9938	29.4323	100.014	27.4417	99.95	24.9392	100.008
25.8939	100.002	29.4404	100.032	27.4508	99.9214	24.9481	99.9981
25.8973	100.003	29.4536	100.035	27.4629	99.9378	24.9575	100.013
25.9031	99.9949	29.4688	100.011	27.4765	99.9224	24.9693	99.9959
25.9085	99.9986	29.4874	100.031	27.4934	99.9001	24.9847	100.004
25.9152	99.9927	29.5096	100.028	27.5128	99.9438	25.0015	99.9991
25.9247	99.995	29.5338	100.01	27.535	99.924	25.0219	99.9887
25.9348	99.9945	29.5601	100.029	27.5604	99.9277	25.0444	99.9977
25.9469	99.9798	29.5887	100.021	27.5869	99.9419	25.0678	99.9956
25.9596	99.991	29.6206	100.008	27.6168	99.9259	25.0951	99.9917
25.9756	99.9977	29.6549	100.029	27.6476	99.9204	25.1216	99.9911
25.9919	99.9903	29.6902	100.006	27.6807	99.9309	25.1529	99.9855
26.0101	99.9925	29.7279	100.006	27.7157	99.9273	25.1853	99.9891
26.0311	99.998	29.7669	100.015	27.7528	99.9418	25.2197	99.9899
26.0532	99.9993	29.8088	100	27.793	99.9514	25.2568	99.9832
26.0785	99.9944	29.8528	100.007	27.8343	99.947	25.2957	99.9909
26.1054	99.9958	29.8991	100.006	27.8778	99.9568	25.3371	99.9853
26.1355	100.001	29.9466	99.9945	27.9236	99.9222	25.38	99.9809
26.1678	100.003	29.9971	100.001	27.9729	99.9249	25.4271	99.9819
26.2031	100.01	30.0491	99.9988	28.0237	99.9172	25.4754	99.9806
26.2419	100.03	30.1054	99.9945	28.0772	99.9388	25.5272	99.9794
26.2839	99.9955	30.1639	100.004	28.135	99.9517	25.5826	99.9811
26.3279	99.9977	30.2257	99.9946	28.1954	99.9458	25.6401	99.9823
26.3771	99.9901	30.2909	99.9994	28.2583	99.9418	25.7016	99.9837
26.4283	99.9969	30.3581	100.005	28.3238	99.9384	25.7667	99.9844
26.4852	99.9722	30.4293	100.003	28.3936	99.9352	25.8337	99.9829
26.5447	99.9833	30.5042	100.001	28.4669	99.9247	25.905	99.9836
26.6071	99.9821	30.5817	100.009	28.5433	99.9221	25.9816	99.9837
26.6738	99.9949	30.6629	100.006	28.6235	99.9234	26.0608	99.9824
26.7468	99.9901	30.7482	99.9988	28.7067	99.9266	26.1422	99.9831
26.8236	99.9848	30.8371	100.014	28.7937	99.9303	26.2289	99.9835
26.9047	99.9938	30.9292	99.9987	28.8846	99.9284	26.3173	99.9833
26.9893	99.9935	31.0233	100.001	28.9771	99.9279	26.4115	99.9839
27.0772	99.9764	31.1203	100.005	29.0725	99.9289	26.5066	99.984
27.1688	99.9815	31.2188	99.9961	29.1699	99.9299	26.6044	99.9842
27.2631	99.9721	31.3191	99.9988	29.2691	99.9291	26.7041	99.9848
27.3604	99.9643	31.4213	100.002	29.3696	99.9284	26.8056	99.985
27.4603	99.9656	31.5232	99.9979	29.4722	99.9273	26.9069	99.9852
27.5612	99.9647	31.6275	99.9993	29.5747	99.9262	27.0106	99.9857
27.664	99.9608	31.7305	100.002	29.6779	99.9259	27.1137	99.9858
27.7695	99.962	31.8337	100.001	29.7813	99.9254	27.2182	99.9861
27.8729	99.9609	31.9359	100.003	29.8854	99.9247	27.3219	99.9866
27.978	99.9589	32.0392	100.004	29.9887	99.9244	27.4253	99.9866
28.0839	99.9588	32.1413	100.004	30.0912	99.9242	27.528	99.9872
28.191	99.9591	32.2431	100.004	30.1936	99.9237	27.6302	99.9877
28.2965	99.9585	32.3451	100.005	30.2948	99.9232	27.7324	99.988
28.4028	99.9591	32.4451	100.005	30.3965	99.9227	27.8341	99.9886
28.5075	99.9588	32.5463	100.006	30.4978	99.9223	27.9341	99.9892
28.6131	99.9582	32.6446	100.006	30.5981	99.9221	28.0355	99.9896
28.718	99.9579	32.7442	100.007	30.6978	99.9221	28.1355	99.9905
28.8226	99.9576	32.8424	100.008	30.7963	99.9217	28.234	99.991
28.9272	99.9574	32.9407	100.008	30.8955	99.9215	28.3333	99.9915
29.0296	99.9575	33.0384	100.009	30.9926	99.9217	28.4312	99.9923
29.1338	99.9577	33.1347	100.01	31.0904	99.9217	28.5294	99.9929
29.2361	99.9576	33.232	100.01	31.1877	99.922	28.6263	99.9936
29.3387	99.9579	33.3273	100.011	31.2845	99.9223	28.723	99.9946
29.4409	99.9581	33.4247	100.012	31.3802	99.9224	28.8202	99.9953
29.5427	99.9585	33.5189	100.013	31.475	99.9232	28.9167	99.9962
29.6442	99.9592	33.6158	100.013	31.5725	99.9239	29.0132	99.9971
29.7446	99.9599	33.7108	100.014	31.6679	99.9241	29.1095	99.9978
29.8447	99.9602	33.8059	100.015	31.7626	99.9246	29.2054	99.9988
29.9445	99.9607	33.9009	100.015	31.8584	99.9253	29.2999	99.9997
30.0437	99.9612	33.9963	100.016	31.9537	99.9259	29.3956	100
30.1441	99.9621	34.0904	100.017	32.0476	99.9268	29.4902	100.001
30.243	99.9631	34.1843	100.018	32.1405	99.9274	29.5842	100.002
30.341	99.9644	34.2776	100.019	32.2336	99.928	29.6795	100.003
30.4404	99.9657	34.3708	100.019	32.3275	99.9291	29.7716	100.004
30.5384	99.967	34.4634	100.02	32.4199	99.9299	29.8647	100.005
30.6353	99.9681	34.5559	100.021	32.5128	99.9305	29.9574	100.006
30.7331	99.9692	34.6471	100.022	32.605	99.9313	30.0497	100.007
30.8283	99.9705	34.7363	100.023	32.6961	99.932	30.1406	100.008
30.9248	99.9717	34.828	100.024	32.7876	99.9329	30.2318	100.009
31.0197	99.9727	34.9173	100.024	32.8777	99.9339	30.3221	100.01
31.1136	99.9739	35.007	100.025	32.9675	99.9346	30.4118	100.011
31.2074	99.9752	35.0965	100.026	33.0577	99.9353	30.5018	100.011
31.3006	99.9764	35.1842	100.027	33.1464	99.9365	30.5903	100.012
31.3941	99.9774	35.2718	100.028	33.2353	99.9377	30.679	100.013
31.4856	99.9783	35.3591	100.028	33.3227	99.9388	30.7676	100.014
31.5771	99.9798	35.4453	100.029	33.4104	99.9399	30.855	100.015
31.6677	99.9814	35.5322	100.03	33.4974	99.9406	30.9424	100.015
31.7579	99.9831	35.6173	100.031	33.5842	99.9415	31.0284	100.016
31.8483	99.9849	35.7044	100.031	33.6695	99.9425	31.1153	100.017
31.9376	99.9869	35.7886	100.032	33.7552	99.9432	31.2009	100.018
32.0261	99.9892	35.8738	100.033	33.8411	99.9442	31.287	100.019
32.1148	99.9912	35.9586	100.034	33.9266	99.9454	31.3722	100.02
32.2017	99.993	36.0434	100.035	34.0105	99.9464	31.4576	100.02
32.2897	99.9948	36.1276	100.035	34.0954	99.9475	31.542	100.021
32.3762	99.9963	36.2121	100.036	34.1791	99.9484	31.6268	100.022
32.4635	99.9985	36.2963	100.037	34.2632	99.9492	31.7113	100.023
32.5494	100.001	36.3795	100.038	34.3472	99.9503	31.7945	100.024
32.6348	100.003	36.4634	100.038	34.4298	99.9517	31.8793	100.025
32.7204	100.006	36.5473	100.039	34.5145	99.9528	31.9631	100.025
32.805	100.008	36.6314	100.04	34.5966	99.9539	32.0488	100.026
32.8913	100.011	36.7156	100.041	34.6803	99.9549	32.1307	100.027
32.9749	100.013	36.7979	100.041	34.7643	99.9558	32.215	100.028
33.0596	100.016	36.8815	100.042	34.847	99.9568	32.2983	100.029
33.1436	100.019	36.9653	100.043	34.9302	99.9577	32.3806	100.03
33.2278	100.022	37.0491	100.044	35.0134	99.9586	32.4646	100.031
33.3113	100.025	37.1325	100.044	35.0964	99.9596	32.5478	100.032
33.395	100.028	37.2152	100.045	35.1792	99.9607	32.6309	100.033
33.4765	100.031	37.2988	100.046	35.2632	99.9616	32.7144	100.034
33.5607	100.034	37.3828	100.046	35.3461	99.9626	32.7974	100.035
33.6439	100.036	37.4654	100.047	35.4288	99.9637	32.881	100.036
33.7258	100.039	37.5485	100.047	35.5126	99.9648	32.964	100.037
33.8095	100.042	37.6328	100.048	35.5962	99.9659	33.0475	100.038
33.8922	100.046	37.7161	100.049	35.6798	99.967	33.1307	100.039
33.9748	100.049	37.7991	100.049	35.7617	99.968	33.2148	100.04
34.0573	100.052	37.8821	100.05	35.8454	99.9691	33.2976	100.041
34.1403	100.056	37.966	100.05	35.929	99.9699	33.3809	100.042
34.2227	100.059	38.0489	100.051	36.0129	99.9709	33.4649	100.043
34.306	100.063	38.1324	100.052	36.0955	99.972	33.5483	100.044
34.3893	100.066	38.2159	100.052	36.1803	99.9731	33.6314	100.045
34.4717	100.071	38.2998	100.053	36.2633	99.974	33.7154	100.046
34.5549	100.075	38.3827	100.053	36.346	99.9748	33.7988	100.046
34.6383	100.08	38.4666	100.054	36.4291	99.9755	33.8825	100.047
34.7216	100.085	38.5502	100.055	36.5131	99.9763	33.9658	100.048
34.8045	100.09	38.6339	100.055	36.597	99.9772	34.0488	100.049
34.8874	100.094	38.7177	100.056	36.6808	99.978	34.133	100.05
34.9707	100.098	38.8011	100.057	36.765	99.9789	34.2165	100.051
35.0541	100.103	38.8859	100.057	36.8484	99.9799	34.3016	100.052
35.1373	100.107	38.9693	100.058	36.9323	99.981	34.385	100.052
35.221	100.111	39.0546	100.058	37.0148	99.9818	34.4693	100.053
35.3036	100.115	39.1386	100.059	37.1005	99.9827	34.5529	100.054
35.3876	100.119	39.2227	100.06	37.1839	99.9835	34.6363	100.055
35.4701	100.122	39.3057	100.06	37.2692	99.9846	34.7215	100.055
35.5541	100.126	39.3908	100.061	37.3534	99.9856	34.8061	100.056
35.6375	100.129	39.4743	100.061	37.4373	99.9865	34.8902	100.057
35.721	100.131	39.5597	100.062	37.5223	99.9872	34.9741	100.058
35.8058	100.134	39.6443	100.063	37.6064	99.988	35.0592	100.058
35.89	100.136	39.7298	100.063	37.6921	99.9888	35.144	100.059
35.9728	100.137	39.8139	100.064	37.776	99.9896	35.2287	100.06
36.0572	100.139	39.8988	100.064	37.8612	99.9904	35.313	100.061
36.142	100.14	39.9824	100.065	37.9454	99.9911	35.3982	100.062
36.2274	100.142	40.0686	100.066	38.0314	99.992	35.4841	100.062
36.3117	100.144	40.1529	100.066	38.1166	99.9931	35.5683	100.063
36.396	100.146	40.2387	100.067	38.2011	99.9939	35.6532	100.064
36.4818	100.148	40.3232	100.067	38.2852	99.9947	35.738	100.064
36.5677	100.151	40.4092	100.067	38.3705	99.9955	35.8233	100.065
36.6542	100.153	40.4943	100.068	38.4547	99.9965	35.9089	100.066
36.7396	100.156	40.5799	100.068	38.5414	99.9976	35.9929	100.067
36.8246	100.158	40.6645	100.069	38.6256	99.9984	36.0793	100.068
36.9109	100.161	40.7497	100.069	38.7109	99.9991	36.1648	100.068
36.9968	100.163	40.8351	100.07	38.7961	99.9999	36.2484	100.069
37.0838	100.166	40.9211	100.07	38.8821	100.001	36.335	100.07
37.1687	100.168	41.0063	100.071	38.9666	100.001	36.4196	100.07
37.2549	100.17	41.0911	100.071	39.0519	100.002	36.5051	100.071
37.3407	100.173	41.1755	100.072	39.1366	100.003	36.5894	100.072
37.426	100.176	41.2612	100.072	39.222	100.003	36.6751	100.072
37.5141	100.179	41.3457	100.073	39.3073	100.004	36.7612	100.073
37.5988	100.183	41.4304	100.073	39.3923	100.005	36.8462	100.073
37.6851	100.186	41.5164	100.074	39.4771	100.006	36.9303	100.074
37.7719	100.19	41.5999	100.074	39.5617	100.007	37.016	100.075
37.8573	100.193	41.6853	100.075	39.6468	100.007	37.1011	100.075
37.9426	100.196	41.7692	100.075	39.7326	100.009	37.1849	100.076
38.0292	100.199	41.8541	100.076	39.8179	100.01	37.2696	100.076
38.1155	100.202	41.9381	100.076	39.9025	100.01	37.3552	100.077
38.2012	100.206	42.024	100.077	39.9871	100.011	37.4404	100.078
38.2865	100.209	42.1084	100.077	40.0731	100.012	37.5246	100.078
38.3734	100.212	42.1929	100.078	40.1574	100.013	37.6098	100.079
38.4591	100.215	42.279	100.078	40.2436	100.013	37.695	100.08
38.5442	100.217	42.3623	100.079	40.3287	100.014	37.7802	100.08
38.6313	100.22	42.4479	100.079	40.4136	100.015	37.865	100.081
38.7164	100.223	42.5325	100.08	40.4986	100.015	37.9508	100.082
38.8026	100.225	42.6169	100.08	40.5836	100.016	38.0354	100.082
38.8888	100.228	42.7028	100.081	40.669	100.016	38.1209	100.083
38.9749	100.23	42.7863	100.081	40.755	100.017	38.2067	100.083
39.0605	100.233	42.8726	100.082	40.8394	100.018	38.2911	100.084
39.1455	100.235	42.9581	100.083	40.925	100.019	38.3755	100.084
39.2312	100.238	43.0435	100.083	41.0095	100.019	38.461	100.085
39.3173	100.24	43.1283	100.084	41.0943	100.02	38.5449	100.086
39.4033	100.243	43.2143	100.084	41.1788	100.021	38.6293	100.086
39.4882	100.246	43.2977	100.085	41.2643	100.021	38.7141	100.086
39.5736	100.249	43.3838	100.085	41.3491	100.022	38.7989	100.086
39.6589	100.251	43.4691	100.086	41.4346	100.023	38.8847	100.086
39.7441	100.254	43.5545	100.086	41.5179	100.024	38.9697	100.086
39.8292	100.256	43.6395	100.087	41.6042	100.024	39.0541	100.087
39.9137	100.258	43.7252	100.087	41.6884	100.025	39.1395	100.088
39.999	100.26	43.8095	100.087	41.773	100.025	39.2231	100.088
40.0836	100.262	43.8945	100.088	41.8565	100.026	39.3084	100.089
40.1685	100.264	43.9791	100.088	41.9421	100.027	39.3925	100.09
40.2532	100.266	44.0637	100.089	42.0248	100.027	39.4782	100.09
40.3382	100.268	44.1484	100.089	42.1101	100.028	39.5627	100.091
40.4231	100.27	44.2327	100.089	42.1936	100.029	39.6477	100.092
40.5078	100.273	44.3177	100.09	42.2789	100.03	39.7319	100.092
40.5931	100.275	44.4022	100.09	42.3632	100.031	39.8163	100.093
40.6776	100.278	44.4855	100.091	42.4488	100.031	39.9014	100.094
40.7622	100.28	44.5711	100.091	42.5315	100.032	39.9855	100.094
40.8472	100.282	44.6549	100.092	42.6171	100.033	40.0706	100.095
40.9304	100.285	44.7389	100.092	42.7013	100.034	40.1551	100.096
41.0166	100.287	44.8253	100.093	42.7866	100.034	40.2398	100.096
41.0999	100.289	44.9074	100.093	42.8713	100.035	40.3244	100.097
41.1836	100.291	44.9928	100.093	42.956	100.035	40.409	100.098
41.2687	100.293	45.0759	100.093	43.0408	100.036	40.4932	100.098
41.3537	100.295	45.1594	100.094	43.1257	100.036	40.5783	100.099
41.4387	100.298	45.2432	100.094	43.2113	100.037	40.6629	100.1
41.5229	100.299	45.3259	100.094	43.2963	100.038	40.7466	100.1
41.6073	100.301	45.4105	100.095	43.381	100.038	40.8318	100.101
41.6926	100.303	45.4939	100.095	43.4662	100.039	40.9169	100.101
41.7776	100.304	45.5778	100.095	43.5498	100.04	40.9996	100.102
41.8628	100.306	45.6615	100.096	43.6336	100.04	41.0843	100.102
41.9465	100.307	45.7452	100.096	43.719	100.041	41.1683	100.103
42.0319	100.309	45.8285	100.096	43.803	100.042	41.253	100.103
42.1172	100.311	45.9131	100.097	43.887	100.043	41.3378	100.104
42.2027	100.313	45.9969	100.097	43.9719	100.043	41.4216	100.104
42.2879	100.314	46.0825	100.098	44.0565	100.044	41.507	100.104
42.3736	100.315	46.1652	100.098	44.1416	100.044	41.5902	100.105
42.4587	100.317	46.25	100.098	44.2247	100.045	41.6751	100.105
42.544	100.319	46.334	100.098	44.3097	100.045	41.7595	100.105
42.6296	100.321	46.419	100.099	44.3934	100.046	41.8438	100.106
42.7159	100.323	46.5031	100.099	44.4774	100.046	41.9282	100.106
42.8016	100.324	46.5879	100.099	44.5614	100.047	42.0127	100.106
42.888	100.326	46.6722	100.1	44.6463	100.048	42.0979	100.106
42.9732	100.327	46.7558	100.1	44.731	100.048	42.1824	100.107
43.0593	100.329	46.8397	100.1	44.8154	100.049	42.2667	100.107
43.1452	100.331	46.9243	100.101	44.8997	100.05	42.3522	100.107
43.2293	100.332	47.0097	100.101	44.9839	100.051	42.4359	100.107
43.3156	100.334	47.0939	100.102	45.0686	100.052	42.5202	100.108
43.4	100.335	47.1782	100.102	45.1515	100.052	42.6047	100.108
43.4864	100.337	47.263	100.102	45.2372	100.053	42.6902	100.108
43.571	100.339	47.347	100.103	45.3217	100.053	42.773	100.108
43.6544	100.34	47.4328	100.103	45.4055	100.054	42.8579	100.109
43.7397	100.341	47.5161	100.103	45.4906	100.054	42.943	100.109
43.8236	100.342	47.6003	100.103	45.5741	100.055	43.0264	100.109
43.9074	100.343	47.6846	100.104	45.659	100.055	43.1115	100.109
43.9912	100.345	47.7694	100.104	45.7428	100.056	43.1954	100.11
44.0758	100.346	47.8535	100.104	45.8278	100.056	43.2795	100.11
44.159	100.347	47.9377	100.105	45.9121	100.056	43.3642	100.11
44.2432	100.348	48.0226	100.105	45.9963	100.057	43.4483	100.11
44.3272	100.349	48.1071	100.105	46.0802	100.057	43.533	100.111
44.4122	100.35	48.1903	100.106	46.1653	100.058	43.6172	100.111
44.497	100.351	48.276	100.106	46.2497	100.059	43.701	100.111
44.5799	100.352	48.3595	100.106	46.3342	100.059	43.7852	100.112
44.6652	100.353	48.444	100.106	46.419	100.059	43.8701	100.112
44.7499	100.354	48.5287	100.107	46.5038	100.06	43.9541	100.112
44.835	100.355	48.6144	100.107	46.5877	100.06	44.0381	100.113
44.9188	100.356	48.6982	100.107	46.6713	100.061	44.1216	100.113
45.0038	100.357	48.7819	100.108	46.7551	100.061	44.2069	100.113
45.0881	100.358	48.867	100.108	46.8398	100.062	44.2905	100.113
45.1728	100.359	48.9515	100.108	46.9237	100.062	44.3747	100.114
45.2585	100.36	49.0356	100.109	47.0087	100.062	44.4585	100.114
45.3437	100.361	49.1213	100.109	47.093	100.063	44.5431	100.114
45.4282	100.363	49.2049	100.109	47.1761	100.063	44.6271	100.114
45.5138	100.365	49.2901	100.109	47.2603	100.064	44.7114	100.115
45.5983	100.365	49.3739	100.11	47.3451	100.064	44.7949	100.115
45.6829	100.366	49.459	100.11	47.4289	100.065	44.8798	100.115
45.7688	100.368	49.544	100.111	47.5141	100.065	44.9638	100.116
45.8545	100.369	49.6271	100.111	47.5975	100.065	45.0479	100.116
45.9387	100.371	49.7113	100.111	47.6818	100.066	45.1316	100.116
46.0227	100.372	49.7947	100.112	47.7655	100.066	45.2168	100.117
46.1085	100.373	49.8795	100.112	47.8495	100.067	45.3002	100.117
46.1938	100.375	49.9631	100.112	47.9342	100.067	45.385	100.117
46.2771	100.376	50.0474	100.112	48.0178	100.068	45.4683	100.117
46.3624	100.378	50.1314	100.113	48.1024	100.068	45.5521	100.118
46.4468	100.379	50.217	100.113	48.1856	100.068	45.6381	100.118
46.5312	100.38	50.2998	100.113	48.2706	100.069	45.7218	100.118
46.617	100.382	50.383	100.114	48.3535	100.069	45.8055	100.119
46.7004	100.383	50.4666	100.114	48.4373	100.07	45.8905	100.119
46.7843	100.385	50.5511	100.114	48.5218	100.07	45.9742	100.119
46.8681	100.386	50.6358	100.115	48.6052	100.07	46.0578	100.12
46.9519	100.387	50.7208	100.115	48.6895	100.071	46.1434	100.12
47.0367	100.389	50.8036	100.115	48.7731	100.071	46.2266	100.12
47.12	100.39	50.8879	100.116	48.8573	100.071	46.3105	100.121
47.2027	100.391	50.9715	100.116	48.942	100.072	46.3943	100.121
47.2863	100.392	51.0567	100.116	49.0258	100.072	46.4794	100.121
47.3702	100.393	51.1405	100.117	49.1093	100.073	46.564	100.122
47.4531	100.394	51.2245	100.117	49.1932	100.074	46.6474	100.122
47.5354	100.395	51.3078	100.117	49.2776	100.074	46.7317	100.123
47.6197	100.397	51.3918	100.117	49.3623	100.074	46.8167	100.123
47.7025	100.398	51.476	100.118	49.4463	100.075	46.9011	100.123
47.7846	100.399	51.5598	100.118	49.5295	100.075	46.9836	100.124
47.8687	100.4	51.6439	100.118	49.614	100.076	47.0684	100.124
47.951	100.401	51.7286	100.118	49.698	100.076	47.1518	100.124
48.0347	100.402	51.8116	100.119	49.7819	100.076	47.2364	100.125
48.1184	100.403	51.8962	100.119	49.8657	100.077	47.3212	100.125
48.2031	100.404	51.9808	100.119	49.949	100.077	47.4047	100.125
48.2869	100.405	52.0638	100.119	50.0336	100.077	47.4892	100.125
48.371	100.406	52.1478	100.12	50.1166	100.078	47.5726	100.125
48.4554	100.407	52.2317	100.12	50.2025	100.078	47.6564	100.126
48.5391	100.408	52.3151	100.12	50.286	100.079	47.7409	100.126
48.624	100.409	52.3985	100.12	50.369	100.08	47.825	100.126
48.7092	100.41	52.4829	100.121	50.4539	100.08	47.9102	100.126
48.793	100.41	52.5668	100.121	50.537	100.081	47.9942	100.127
48.8777	100.411	52.6493	100.121	50.6218	100.081	48.0774	100.127
48.9611	100.411	52.7339	100.121	50.7049	100.082	48.1611	100.127
49.0458	100.412	52.8181	100.122	50.7895	100.083	48.2451	100.128
49.1302	100.413	52.902	100.122	50.8745	100.083	48.3296	100.128
49.2147	100.414	52.9858	100.122	50.9577	100.083	48.4143	100.128
49.2993	100.415	53.0699	100.122	51.0428	100.084	48.4977	100.129
49.3832	100.417	53.1528	100.123	51.1281	100.084	48.5819	100.129
49.469	100.418	53.2378	100.123	51.2122	100.085	48.6654	100.129
49.5534	100.42	53.3212	100.123	51.2966	100.085	48.7501	100.13
49.6372	100.421	53.4052	100.123	51.3803	100.086	48.8335	100.13
49.7203	100.423	53.4897	100.124	51.465	100.086	48.918	100.13
49.8043	100.424	53.5725	100.124	51.5502	100.087	49.002	100.131
49.8875	100.426	53.6574	100.124	51.6351	100.087	49.0857	100.131
49.9703	100.427	53.7408	100.124	51.7193	100.088	49.1701	100.131
50.0539	100.429	53.8246	100.124	51.8028	100.088	49.2532	100.132
50.1362	100.43	53.9085	100.125	51.8871	100.088	49.3381	100.132
50.2199	100.432	53.9918	100.125	51.9714	100.088	49.4213	100.132
50.3024	100.433	54.0767	100.125	52.0557	100.089	49.5054	100.132
50.3847	100.434	54.161	100.125	52.1395	100.089	49.5886	100.133
50.4676	100.436	54.2438	100.126	52.2223	100.089	49.6725	100.133
50.5503	100.437	54.3279	100.126	52.306	100.089	49.7565	100.133
50.6336	100.437	54.4123	100.126	52.3909	100.089	49.8398	100.134
50.7162	100.437	54.4952	100.127	52.4741	100.09	49.9237	100.134
50.799	100.437	54.5797	100.127	52.5578	100.09	50.0067	100.135
50.8825	100.438	54.6621	100.127	52.6405	100.091	50.0901	100.135
50.9657	100.438	54.746	100.127	52.7244	100.091	50.1733	100.135
51.0488	100.439	54.8306	100.128	52.8073	100.091	50.2576	100.136
51.1326	100.44	54.9131	100.128	52.8904	100.092	50.3412	100.136
51.2163	100.44	54.9966	100.128	52.9745	100.092	50.4245	100.136
51.3008	100.441	55.0808	100.128	53.0571	100.093	50.5088	100.137
51.3847	100.441	55.1638	100.129	53.1401	100.093	50.5927	100.137
51.4706	100.442	55.2481	100.129	53.2246	100.094	50.6774	100.137
51.5551	100.443	55.3314	100.129	53.3073	100.094	50.7613	100.138
51.6406	100.444	55.4138	100.129	53.3907	100.094	50.846	100.138
51.7258	100.445	55.4982	100.129	53.4752	100.094	50.9281	100.139
51.8107	100.446	55.5817	100.13	53.5584	100.094	51.0132	100.139
51.8953	100.447	55.6658	100.13	53.6419	100.095	51.0981	100.139
51.9797	100.447	55.7491	100.13	53.7255	100.095	51.1828	100.14
52.0656	100.448	55.8332	100.13	53.8092	100.096	51.2666	100.14
52.1491	100.449	55.9164	100.13	53.8927	100.096	51.3506	100.14
52.2339	100.449	56.0001	100.131	53.9767	100.096	51.4352	100.141
52.3185	100.45	56.0843	100.131	54.0604	100.096	51.5196	100.141
52.4035	100.45	56.1682	100.131	54.1433	100.097	51.604	100.142
52.4869	100.451	56.252	100.131	54.227	100.097	51.688	100.142
52.571	100.452	56.3352	100.132	54.3109	100.098	51.7733	100.142
52.6547	100.453	56.4201	100.132	54.3948	100.098	51.8569	100.143
52.7376	100.453	56.5031	100.132	54.4778	100.098	51.9414	100.143
52.8215	100.454	56.5874	100.132	54.5619	100.098	52.0252	100.143
52.9058	100.455	56.6718	100.133	54.6456	100.099	52.1082	100.143
52.9889	100.456	56.7545	100.133	54.7298	100.099	52.1913	100.144
53.0725	100.457	56.8391	100.133	54.8134	100.099	52.2752	100.144
53.1565	100.458	56.9231	100.133	54.8964	100.1	52.3595	100.144
53.2394	100.458	57.0069	100.134	54.98	100.1	52.4425	100.145
53.3235	100.459	57.0912	100.134	55.0641	100.1	52.5256	100.145
53.4069	100.459	57.1752	100.134	55.1476	100.1	52.6114	100.145
53.4902	100.46	57.2587	100.134	55.2315	100.101	52.6943	100.146
53.5744	100.461	57.3424	100.135	55.3152	100.101	52.7775	100.146
53.6586	100.462	57.426	100.135	55.3997	100.101	52.861	100.146
53.7434	100.462	57.5094	100.135	55.483	100.102	52.9448	100.147
53.8272	100.463	57.5937	100.135	55.5667	100.102	53.0283	100.147
53.9132	100.463	57.677	100.135	55.6516	100.102	53.1119	100.147
53.9975	100.464	57.7608	100.136	55.735	100.103	53.1958	100.148
54.0833	100.465	57.8449	100.136	55.8184	100.103	53.2788	100.148
54.168	100.465	57.9278	100.136	55.9023	100.103	53.3622	100.148
54.2524	100.466	58.0113	100.136	55.9858	100.103	53.4456	100.148
54.3362	100.466	58.0937	100.136	56.0693	100.104	53.5292	100.148
54.4216	100.467	58.1786	100.137	56.1533	100.104	53.6133	100.149
54.5052	100.468	58.2622	100.137	56.2362	100.104	53.6964	100.149
54.5908	100.469	58.3454	100.137	56.3192	100.104	53.7803	100.149
54.6744	100.47	58.429	100.137	56.4032	100.104	53.8638	100.15
54.7591	100.471	58.5121	100.137	56.4875	100.105	53.9481	100.15
54.8421	100.472	58.5965	100.138	56.5704	100.105	54.0307	100.15
54.9271	100.472	58.6803	100.138	56.6541	100.106	54.1134	100.15
55.0106	100.472	58.7636	100.138	56.7374	100.106	54.1977	100.151
55.0947	100.472	58.8479	100.138	56.8208	100.107	54.2819	100.151
55.1783	100.472	58.9308	100.139	56.9047	100.107	54.3657	100.151
55.2619	100.472	59.0156	100.139	56.9881	100.107	54.4494	100.152
55.3465	100.472	59.0999	100.139	57.0717	100.108	54.5324	100.152
55.4294	100.472	59.1839	100.139	57.1558	100.108	54.6164	100.152
55.5145	100.473	59.2676	100.139	57.2394	100.108	54.6983	100.152
55.5979	100.473	59.3516	100.139	57.3228	100.108	54.7831	100.153
55.6814	100.473	59.4348	100.14	57.4063	100.109	54.866	100.153
55.7647	100.474	59.5188	100.14	57.4905	100.109	54.9509	100.153
55.8484	100.474	59.6038	100.14	57.5754	100.109	55.0339	100.153
55.9317	100.475	59.6873	100.14	57.6584	100.109	55.1176	100.154
56.0142	100.476	59.7716	100.14	57.7416	100.11	55.2007	100.154
56.0979	100.477	59.8545	100.14	57.8254	100.11	55.2855	100.154
56.1817	100.477	59.9385	100.141	57.9097	100.11	55.3689	100.155
56.2651	100.478	60.023	100.141	57.9934	100.11	55.4528	100.155
56.3479	100.478	60.1065	100.141	58.0763	100.111	55.5369	100.155
56.4313	100.478	60.1904	100.141	58.16	100.112	55.6202	100.155
56.5146	100.479	60.2731	100.142	58.2445	100.112	55.7042	100.156
56.5986	100.48	60.357	100.142	58.3272	100.113	55.7873	100.156
56.6793	100.48	60.441	100.142	58.4103	100.113	55.87	100.156
56.7631	100.481	60.5233	100.142	58.4956	100.113	55.9552	100.156
56.8464	100.482	60.6073	100.142	58.5782	100.113	56.0377	100.156
56.9297	100.482	60.6918	100.143	58.6613	100.113	56.1216	100.157
57.0115	100.483	60.776	100.143	58.7457	100.114	56.2053	100.157
57.0954	100.484	60.8588	100.143	58.8297	100.114	56.2882	100.157
57.1773	100.484	60.943	100.143	58.9133	100.114	56.3723	100.158
57.2615	100.485	61.0272	100.143	58.9971	100.114	56.4562	100.158
57.3438	100.486	61.1104	100.144	59.0805	100.114	56.5401	100.158
57.4268	100.486	61.1933	100.144	59.1649	100.115	56.6236	100.158
57.5087	100.487	61.2783	100.144	59.2486	100.115	56.7079	100.158
57.5915	100.487	61.3622	100.144	59.3322	100.115	56.791	100.159
57.675	100.488	61.4448	100.144	59.4153	100.116	56.8752	100.159
57.7578	100.488	61.5289	100.144	59.5001	100.116	56.9589	100.159
57.8411	100.489	61.6113	100.145	59.5823	100.117	57.0422	100.159
57.9246	100.489	61.6955	100.145	59.6671	100.117	57.1256	100.16
58.0068	100.49	61.7783	100.145	59.7507	100.117	57.2106	100.16
58.0895	100.49	61.8621	100.145	59.8348	100.117	57.2939	100.16
58.1722	100.49	61.9446	100.146	59.9182	100.118	57.3783	100.16
58.2556	100.491	62.0274	100.146	60.0017	100.118	57.4614	100.161
58.3384	100.491	62.1103	100.146	60.0858	100.118	57.5458	100.161
58.4207	100.491	62.1926	100.146	60.1697	100.118	57.6295	100.161
58.5053	100.492	62.2771	100.146	60.2534	100.118	57.7125	100.161
58.5881	100.492	62.3602	100.147	60.3367	100.119	57.7959	100.161
58.6731	100.492	62.4435	100.147	60.4203	100.119	57.8811	100.162
58.7566	100.492	62.528	100.147	60.5055	100.119	57.9645	100.162
58.8405	100.493	62.6117	100.147	60.5868	100.12	58.0477	100.162
58.9249	100.493	62.6945	100.148	60.6714	100.12	58.1307	100.162
59.0094	100.493	62.7789	100.148	60.7555	100.12	58.2144	100.163
59.0942	100.494	62.8619	100.148	60.8391	100.121	58.2983	100.163
59.1782	100.494	62.9457	100.148	60.922	100.121	58.3818	100.163
59.2616	100.494	63.0291	100.148	61.0076	100.121	58.4668	100.163
59.3462	100.494	63.113	100.148	61.0914	100.121	58.549	100.164
59.4306	100.495	63.1973	100.149	61.1751	100.122	58.6325	100.164
59.5151	100.495	63.2811	100.149	61.26	100.122	58.717	100.164
59.5989	100.495	63.3644	100.149	61.3434	100.122	58.8007	100.164
59.6824	100.496	63.4476	100.149	61.4281	100.122	58.884	100.164
59.7664	100.496	63.532	100.149	61.5114	100.122	58.9672	100.165
59.8491	100.496	63.6157	100.149	61.5951	100.122	59.0517	100.165
59.935	100.497	63.6997	100.15	61.6788	100.123	59.1344	100.165
60.0177	100.497	63.7826	100.15	61.762	100.123	59.2176	100.165
60.101	100.497	63.8654	100.15	61.8454	100.123	59.3022	100.165
60.184	100.498	63.9495	100.15	61.9299	100.124	59.3855	100.166
60.2681	100.498	64.0325	100.15	62.0121	100.124	59.4697	100.166
60.3526	100.499	64.1163	100.15	62.0971	100.124	59.552	100.166
60.4351	100.499	64.1998	100.151	62.1797	100.124	59.6354	100.167
60.5177	100.5	64.2823	100.151	62.2621	100.125	59.7199	100.167
60.6016	100.5	64.3662	100.151	62.3456	100.125	59.8026	100.167
60.6846	100.501	64.4497	100.151	62.4291	100.125	59.8868	100.168
60.7681	100.502	64.5332	100.151	62.5121	100.125	59.9702	100.168
60.8514	100.502	64.6159	100.152	62.594	100.126	60.054	100.168
60.9355	100.502	64.6991	100.152	62.6774	100.126	60.1372	100.168
61.0187	100.503	64.7818	100.152	62.7607	100.126	60.2216	100.168
61.1029	100.503	64.865	100.152	62.8444	100.126	60.3036	100.169
61.185	100.503	64.9485	100.152	62.927	100.126	60.3886	100.169
61.2697	100.504	65.0323	100.152	63.0096	100.127	60.4708	100.169
61.3536	100.504	65.1156	100.152	63.0937	100.127	60.5552	100.169
61.4376	100.504	65.1992	100.153	63.1765	100.127	60.6375	100.17
61.5208	100.505	65.2825	100.153	63.2604	100.127	60.7203	100.17
61.6053	100.505	65.3653	100.153	63.3441	100.128	60.805	100.17
61.6885	100.505	65.4465	100.153	63.4266	100.128	60.8879	100.17
61.7725	100.506	65.5319	100.154	63.5106	100.129	60.9721	100.171
61.8561	100.506	65.6146	100.154	63.5942	100.129	61.0547	100.171
61.9402	100.507	65.698	100.154	63.6776	100.129	61.1377	100.171
62.024	100.507	65.7822	100.154	63.7613	100.13	61.2221	100.171
62.1078	100.507	65.8647	100.154	63.8442	100.13	61.3048	100.171
62.1904	100.508	65.9494	100.154	63.9271	100.131	61.3885	100.172
62.2748	100.508	66.0325	100.155	64.012	100.132	61.4726	100.172
62.3595	100.509	66.1161	100.155	64.0948	100.133	61.5561	100.172
62.4432	100.51	66.1997	100.155	64.1772	100.133	61.6394	100.172
62.5269	100.51	66.2839	100.155	64.2607	100.133	61.7233	100.173
62.6089	100.511	66.3671	100.155	64.3448	100.133	61.8063	100.173
62.693	100.511	66.4511	100.155	64.4278	100.133	61.8897	100.173
62.7769	100.511	66.5346	100.156	64.5118	100.133	61.9736	100.173
62.8602	100.511	66.6181	100.156	64.5948	100.134	62.0575	100.173
62.9439	100.512	66.702	100.156	64.6786	100.134	62.1406	100.174
63.027	100.512	66.7853	100.156	64.7625	100.135	62.2232	100.174
63.1106	100.513	66.8695	100.156	64.8461	100.135	62.3075	100.174
63.1939	100.513	66.9533	100.157	64.9296	100.135	62.3912	100.174
63.2762	100.514	67.0366	100.157	65.0133	100.135	62.4739	100.174
63.3582	100.514	67.1201	100.157	65.0988	100.135	62.5565	100.174
63.4414	100.514	67.204	100.157	65.1807	100.135	62.6411	100.174
63.5254	100.514	67.2877	100.157	65.2642	100.136	62.724	100.174
63.6072	100.515	67.371	100.158	65.3465	100.136	62.8076	100.175
63.6908	100.515	67.454	100.158	65.4304	100.136	62.8908	100.175
63.7746	100.516	67.5378	100.158	65.514	100.136	62.9749	100.175
63.858	100.516	67.6224	100.158	65.5974	100.136	63.0584	100.175
63.9405	100.517	67.7043	100.158	65.679	100.136	63.1424	100.175
64.024	100.517	67.7888	100.159	65.7633	100.136	63.2269	100.175
64.1077	100.517	67.8723	100.159	65.8465	100.137	63.3088	100.176
64.1915	100.517	67.9568	100.159	65.9297	100.137	63.3927	100.176
64.2741	100.517	68.0396	100.159	66.0139	100.137	63.476	100.176
64.3584	100.518	68.1227	100.159	66.0971	100.138	63.5601	100.176
64.4415	100.518	68.2083	100.159	66.1801	100.138	63.644	100.176
64.5252	100.518	68.2908	100.16	66.2632	100.138	63.7272	100.176
64.6083	100.519	68.374	100.16	66.3479	100.139	63.811	100.176
64.6918	100.519	68.4577	100.16	66.4305	100.139	63.8949	100.177
64.7747	100.519	68.5407	100.16	66.5151	100.139	63.9782	100.177
64.8582	100.519	68.6244	100.16	66.5985	100.139	64.0613	100.177
64.9419	100.52	68.7084	100.16	66.6819	100.139	64.1454	100.177
65.0251	100.52	68.7922	100.161	66.7661	100.139	64.2289	100.178
65.1097	100.52	68.876	100.161	66.85	100.139	64.312	100.178
65.1922	100.52	68.9591	100.161	66.9352	100.139	64.3958	100.178
65.2746	100.52	69.0417	100.161	67.0182	100.139	64.4798	100.178
65.36	100.521	69.1262	100.161	67.1027	100.14	64.5627	100.179
65.4422	100.521	69.2102	100.161	67.1857	100.14	64.6456	100.179
65.5256	100.521	69.2927	100.161	67.2702	100.14	64.729	100.179
65.6082	100.522	69.3753	100.162	67.3549	100.14	64.8117	100.179
65.6915	100.522	69.4595	100.162	67.4369	100.141	64.8954	100.179
65.7749	100.522	69.5419	100.162	67.5207	100.141	64.9801	100.179
65.8578	100.522	69.6264	100.162	67.6042	100.141	65.0623	100.179
65.9419	100.521	69.7091	100.162	67.6885	100.141	65.1464	100.18
66.0238	100.52	69.7927	100.162	67.7709	100.141	65.2297	100.18
66.108	100.52	69.8755	100.162	67.8534	100.142	65.3125	100.18
66.191	100.52	69.9583	100.162	67.9368	100.142	65.3968	100.18
66.2751	100.52	70.0421	100.163	68.0208	100.142	65.4798	100.18
66.3582	100.521	70.1246	100.163	68.1034	100.142	65.5647	100.181
66.4424	100.521	70.2085	100.163	68.1865	100.142	65.6481	100.181
66.5267	100.521	70.2918	100.163	68.2696	100.142	65.7318	100.181
66.6102	100.521	70.3753	100.164	68.3519	100.142	65.8158	100.181
66.6941	100.522	70.4592	100.164	68.4349	100.142	65.8982	100.181
66.7773	100.522	70.5418	100.164	68.5185	100.142	65.9826	100.182
66.8613	100.523	70.6252	100.164	68.6006	100.142	66.0657	100.182
66.9449	100.523	70.7094	100.164	68.6844	100.143	66.1488	100.182
67.0288	100.523	70.792	100.165	68.7672	100.143	66.2318	100.182
67.1126	100.523	70.8751	100.165	68.8499	100.143	66.3165	100.183
67.1955	100.524	70.958	100.165	68.9335	100.143	66.3985	100.183
67.2785	100.524	71.0422	100.165	69.0162	100.144	66.4824	100.183
67.3622	100.524	71.1248	100.165	69.1007	100.144	66.5659	100.183
67.4461	100.525	71.2078	100.165	69.1828	100.144	66.6498	100.183
67.5302	100.525	71.2928	100.166	69.2675	100.145	66.7326	100.183
67.6138	100.525	71.3744	100.166	69.3502	100.145	66.8164	100.184
67.6975	100.526	71.4584	100.166	69.4351	100.145	66.8997	100.184
67.7804	100.526	71.5418	100.166	69.5173	100.145	66.9822	100.184
67.8641	100.526	71.6254	100.166	69.6013	100.145	67.0667	100.184
67.9472	100.526	71.709	100.166	69.6851	100.145	67.1505	100.184
68.0305	100.527	71.792	100.167	69.7696	100.145	67.2337	100.184
68.1135	100.527	71.8756	100.167	69.8533	100.146	67.3168	100.185
68.1978	100.527	71.9593	100.167	69.9367	100.146	67.3999	100.185
68.2811	100.527	72.0426	100.167	70.0198	100.146	67.4833	100.185
68.3648	100.527	72.1265	100.167	70.1043	100.146	67.5666	100.185
68.4484	100.528	72.2097	100.167	70.1876	100.147	67.6501	100.185
68.5311	100.528	72.2936	100.168	70.272	100.147	67.7338	100.185
68.6145	100.529	72.3775	100.168	70.3544	100.147	67.8181	100.186
68.6985	100.529	72.4606	100.168	70.4386	100.148	67.9008	100.186
68.7821	100.53	72.5441	100.168	70.5207	100.148	67.9844	100.186
68.8648	100.53	72.6267	100.168	70.6047	100.148	68.0685	100.186
68.9494	100.531	72.7092	100.169	70.6888	100.148	68.1524	100.186
69.0314	100.531	72.7933	100.169	70.7719	100.148	68.2354	100.187
69.1152	100.532	72.8766	100.169	70.8551	100.148	68.3194	100.187
69.199	100.532	72.9606	100.169	70.9382	100.148	68.4029	100.187
69.2833	100.533	73.0432	100.169	71.0224	100.148	68.4856	100.187
69.3666	100.533	73.1264	100.169	71.105	100.149	68.5698	100.187
69.4493	100.533	73.2093	100.169	71.1887	100.149	68.6518	100.188
69.5325	100.534	73.2936	100.17	71.2724	100.149	68.7363	100.188
69.6151	100.534	73.3767	100.17	71.3558	100.15	68.8195	100.188
69.6981	100.535	73.4603	100.17	71.4404	100.15	68.9017	100.188
69.7818	100.535	73.5434	100.17	71.5227	100.151	68.9861	100.188
69.8654	100.535	73.6261	100.17	71.6052	100.151	69.0704	100.188
69.948	100.535	73.7093	100.17	71.6895	100.151	69.1528	100.189
70.0309	100.536	73.7932	100.17	71.7732	100.151	69.2356	100.189
70.1138	100.536	73.8754	100.171	71.8568	100.151	69.3186	100.189
70.1956	100.537	73.9593	100.171	71.9401	100.152	69.4023	100.189
70.2787	100.538	74.0417	100.171	72.0227	100.152	69.4848	100.189
70.3615	100.539	74.1254	100.171	72.1063	100.151	69.5677	100.19
70.4441	100.539	74.2088	100.171	72.1894	100.151	69.6527	100.19
70.5282	100.54	74.2924	100.171	72.2738	100.152	69.7346	100.19
70.6105	100.54	74.3752	100.171	72.3563	100.152	69.8179	100.19
70.693	100.541	74.4583	100.171	72.4402	100.152	69.9022	100.19
70.7762	100.541	74.5408	100.172	72.5245	100.152	69.9851	100.19
70.8595	100.541	74.6261	100.172	72.6065	100.152	70.0693	100.191
70.943	100.541	74.709	100.172	72.6905	100.153	70.1526	100.191
71.0252	100.541	74.7926	100.172	72.7736	100.153	70.2353	100.191
71.1089	100.542	74.8765	100.172	72.8575	100.153	70.3197	100.191
71.1915	100.542	74.9594	100.172	72.9409	100.153	70.4035	100.191
71.2757	100.542	75.0422	100.172	73.0243	100.153	70.4861	100.191
71.3592	100.542	75.1272	100.173	73.1085	100.154	70.5701	100.191
71.4426	100.542	75.2097	100.173	73.1905	100.154	70.6536	100.192
71.5262	100.543	75.2939	100.173	73.274	100.154	70.737	100.192
71.609	100.543	75.3765	100.173	73.3578	100.154	70.8205	100.192
71.6926	100.544	75.4597	100.173	73.4405	100.154	70.9039	100.192
71.7766	100.544	75.5434	100.174	73.524	100.154	70.9866	100.192
71.8595	100.545	75.6266	100.174	73.6073	100.154	71.071	100.193
71.9422	100.545	75.7102	100.174	73.6905	100.154	71.1535	100.193
72.0251	100.545	75.7934	100.174	73.7734	100.154	71.2368	100.193
72.1093	100.546	75.877	100.174	73.8577	100.154	71.3213	100.193
72.1917	100.546	75.9598	100.174	73.9394	100.155	71.4039	100.193
72.2749	100.546	76.0437	100.174	74.0238	100.155	71.4869	100.193
72.3585	100.546	76.1259	100.175	74.1067	100.155	71.5685	100.193
72.4406	100.547	76.2102	100.175	74.1902	100.155	71.6533	100.194
72.5238	100.547	76.2922	100.175	74.2736	100.156	71.7361	100.194
72.608	100.547	76.3761	100.175	74.3572	100.156	71.8207	100.194
72.6914	100.547	76.4587	100.175	74.4411	100.156	71.9033	100.194
72.7744	100.547	76.5427	100.175	74.5233	100.156	71.9877	100.194
72.8584	100.547	76.6264	100.176	74.6081	100.156	72.0707	100.194
72.9416	100.547	76.7084	100.176	74.6914	100.156	72.1541	100.194
73.0251	100.547	76.7925	100.176	74.7741	100.156	72.2378	100.195
73.1088	100.548	76.8756	100.176	74.8579	100.156	72.3215	100.195
73.1924	100.548	76.9595	100.176	74.9408	100.157	72.4049	100.195
73.2757	100.548	77.0429	100.176	75.0243	100.157	72.488	100.195
73.3595	100.549	77.1268	100.176	75.1073	100.157	72.5712	100.195
73.4443	100.549	77.2101	100.176	75.1898	100.157	72.6546	100.195
73.528	100.549	77.2927	100.177	75.2734	100.157	72.7381	100.196
73.6116	100.549	77.3763	100.177	75.3571	100.158	72.8226	100.196
73.6961	100.549	77.4587	100.177	75.4408	100.158	72.9058	100.196
73.7799	100.549	77.5436	100.177	75.5235	100.158	72.9884	100.196
73.8637	100.549	77.6265	100.177	75.6065	100.159	73.0717	100.197
73.9485	100.549	77.7103	100.178	75.6902	100.159	73.1556	100.197
74.0315	100.549	77.7932	100.178	75.773	100.159	73.2397	100.197
74.1158	100.549	77.8775	100.178	75.8558	100.159	73.3221	100.197
74.1989	100.55	77.9607	100.178	75.9395	100.159	73.4052	100.197
74.2828	100.55	78.0434	100.178	76.0221	100.159	73.4898	100.197
74.3669	100.551	78.1261	100.179	76.1061	100.159	73.5724	100.198
74.4506	100.551	78.2094	100.179	76.1886	100.16	73.6546	100.198
74.5349	100.551	78.2932	100.179	76.2723	100.16	73.7396	100.198
74.6182	100.551	78.3763	100.179	76.356	100.16	73.8232	100.198
74.701	100.552	78.4593	100.179	76.4389	100.16	73.9066	100.198
74.7841	100.552	78.5418	100.179	76.5231	100.16	73.9892	100.198
74.867	100.552	78.6262	100.18	76.6054	100.161	74.0734	100.198
74.9508	100.552	78.7096	100.18	76.6882	100.161	74.1553	100.199
75.0332	100.553	78.7921	100.18	76.7712	100.161	74.2394	100.199
75.1163	100.553	78.8772	100.18	76.8548	100.161	74.3227	100.199
75.1998	100.552	78.9594	100.18	76.9377	100.161	74.4064	100.199
75.2834	100.552	79.0429	100.18	77.0214	100.161	74.4898	100.199
75.3664	100.552	79.1259	100.181	77.1054	100.162	74.5728	100.199
75.4493	100.552	79.2098	100.181	77.1882	100.162	74.6562	100.199
75.5324	100.552	79.2932	100.181	77.2707	100.162	74.7391	100.2
75.6161	100.553	79.3762	100.181	77.3552	100.162	74.8223	100.2
75.698	100.553	79.4593	100.181	77.438	100.162	74.9052	100.2
75.7814	100.553	79.5432	100.181	77.5215	100.162	74.9891	100.2
75.8653	100.553	79.6274	100.181	77.6048	100.162	75.0716	100.201
75.9499	100.553	79.7099	100.181	77.6877	100.163	75.1557	100.201
76.0316	100.553	79.7944	100.182	77.7711	100.163	75.2391	100.201
76.1158	100.554	79.8768	100.182	77.8554	100.163	75.322	100.201
76.1988	100.554	79.9602	100.182	77.9375	100.164	75.4047	100.201
76.2818	100.554	80.045	100.182	78.0211	100.164	75.4879	100.202
76.3656	100.554	80.1276	100.182	78.1043	100.164	75.5708	100.202
76.4492	100.554	80.2116	100.182	78.1881	100.164	75.6543	100.202
76.5332	100.554	80.2952	100.183	78.2712	100.165	75.7374	100.202
76.6167	100.554	80.3778	100.183	78.3549	100.165	75.821	100.202
76.6987	100.554	80.461	100.183	78.4382	100.165	75.9039	100.202
76.7823	100.554	80.5444	100.183	78.521	100.165	75.988	100.202
76.8657	100.554	80.627	100.183	78.6049	100.165	76.0712	100.203
76.9491	100.554	80.7104	100.183	78.6876	100.165	76.1548	100.203
77.0325	100.554	80.7936	100.183	78.7714	100.165	76.2386	100.203
77.1145	100.554	80.8764	100.183	78.8554	100.165	76.3216	100.203
77.1985	100.553	80.9583	100.184	78.9392	100.165	76.4045	100.203
77.2811	100.554	81.0416	100.184	79.022	100.166	76.489	100.203
77.3638	100.554	81.1248	100.184	79.1059	100.166	76.572	100.203
77.4472	100.554	81.2078	100.184	79.1893	100.166	76.6544	100.203
77.5306	100.554	81.2905	100.184	79.2729	100.166	76.738	100.204
77.6138	100.553	81.374	100.185	79.3552	100.166	76.8214	100.204
77.6967	100.554	81.457	100.185	79.439	100.167	76.9053	100.204
77.7796	100.555	81.5392	100.185	79.5222	100.167	76.9884	100.204
77.8636	100.555	81.6239	100.185	79.6065	100.167	77.0723	100.205
77.9458	100.555	81.7065	100.185	79.6898	100.167	77.1552	100.205
78.0284	100.555	81.7898	100.185	79.7731	100.167	77.239	100.205
78.1109	100.556	81.8749	100.185	79.8566	100.167	77.3216	100.205
78.1948	100.556	81.9574	100.186	79.9407	100.167	77.4057	100.205
78.2774	100.556	82.0416	100.186	80.0245	100.167	77.4882	100.206
78.3604	100.556	82.1252	100.186	80.108	100.168	77.5721	100.206
78.4437	100.557	82.2086	100.186	80.192	100.168	77.6549	100.206
78.5264	100.557	82.2925	100.186	80.2756	100.168	77.7386	100.206
78.6092	100.557	82.3756	100.186	80.3587	100.168	77.8228	100.206
78.6925	100.558	82.4598	100.186	80.442	100.168	77.9069	100.206
78.7746	100.558	82.5431	100.186	80.5254	100.168	77.9903	100.206
78.8586	100.558	82.6263	100.187	80.6088	100.169	78.0733	100.206
78.9418	100.559	82.7093	100.187	80.6924	100.169	78.1568	100.207
79.0242	100.559	82.7929	100.187	80.7753	100.169	78.2398	100.207
79.1076	100.559	82.877	100.187	80.8593	100.169	78.3246	100.207
79.1884	100.559	82.9596	100.187	80.9427	100.169	78.4074	100.207
79.2711	100.559	83.0423	100.187	81.0251	100.17	78.4907	100.207
79.3534	100.559	83.1256	100.188	81.1093	100.17	78.5737	100.207
79.4356	100.558	83.2088	100.188	81.193	100.17	78.6575	100.207
79.519	100.559	83.2922	100.188	81.2758	100.17	78.7405	100.207
79.6011	100.559	83.3753	100.188	81.3585	100.17	78.8248	100.208
79.6837	100.559	83.4588	100.188	81.4422	100.17	78.9067	100.208
79.7658	100.559	83.5422	100.189	81.5256	100.17	78.9917	100.208
79.8497	100.559	83.6253	100.189	81.6086	100.17	79.074	100.208
79.9323	100.559	83.7092	100.189	81.6919	100.17	79.1566	100.208
80.0165	100.56	83.7932	100.189	81.7761	100.171	79.2416	100.209
80.0996	100.56	83.8763	100.189	81.8588	100.171	79.3243	100.209
80.1835	100.56	83.9601	100.19	81.9425	100.171	79.4073	100.209
80.2674	100.56	84.0428	100.19	82.0245	100.171	79.4909	100.209
80.3513	100.56	84.1266	100.19	82.1087	100.172	79.574	100.209
80.4346	100.56	84.2099	100.19	82.1912	100.172	79.6565	100.209
80.5191	100.56	84.2925	100.191	82.2744	100.172	79.7407	100.21
80.6033	100.56	84.3774	100.191	82.358	100.172	79.8239	100.21
80.6869	100.56	84.4603	100.191	82.4418	100.173	79.9081	100.21
80.7703	100.561	84.5441	100.191	82.5241	100.173	79.9915	100.21
80.8541	100.561	84.6282	100.191	82.6077	100.173	80.075	100.21
80.9377	100.561	84.7114	100.192	82.6894	100.173	80.1581	100.21
81.0222	100.561	84.7948	100.192	82.7741	100.173	80.2423	100.21
81.1059	100.562	84.8773	100.192	82.8569	100.173	80.3262	100.21
81.1887	100.562	84.9613	100.192	82.9404	100.173	80.4093	100.211
81.2721	100.562	85.0466	100.192	83.0242	100.174	80.4925	100.211
81.357	100.562	85.129	100.192	83.1068	100.174	80.5756	100.211
81.4387	100.563	85.2126	100.193	83.1895	100.174	80.6591	100.211
81.5216	100.563	85.2958	100.193	83.2729	100.174	80.7432	100.211
81.6055	100.564	85.38	100.193	83.3567	100.175	80.8271	100.212
81.6888	100.564	85.4632	100.193	83.4408	100.175	80.9094	100.212
81.7728	100.564	85.5452	100.193	83.5234	100.175	80.9924	100.212
81.856	100.564	85.6292	100.193	83.6069	100.175	81.0762	100.212
81.9401	100.565	85.7116	100.193	83.6894	100.176	81.1594	100.212
82.0231	100.565	85.7941	100.193	83.7731	100.176	81.2424	100.213
82.1057	100.565	85.8774	100.193	83.8558	100.176	81.3257	100.213
82.1885	100.565	85.9612	100.194	83.9386	100.176	81.4084	100.213
82.2721	100.565	86.0435	100.194	84.023	100.176	81.4923	100.213
82.357	100.565	86.1261	100.194	84.1062	100.176	81.5757	100.213
82.4391	100.564	86.2097	100.194	84.1893	100.176	81.6578	100.213
82.5232	100.564	86.2927	100.194	84.2728	100.177	81.7413	100.214
82.6059	100.564	86.3761	100.194	84.3557	100.177	81.8257	100.214
82.6894	100.564	86.4596	100.194	84.4395	100.177	81.9084	100.214
82.7733	100.563	86.5425	100.194	84.5211	100.177	81.9918	100.214
82.857	100.564	86.6252	100.194	84.6052	100.177	82.0758	100.214
82.9395	100.564	86.7084	100.195	84.6877	100.178	82.159	100.214
83.0231	100.563	86.7917	100.195	84.7719	100.178	82.2418	100.215
83.106	100.564	86.8739	100.195	84.855	100.178	82.3253	100.215
83.1892	100.564	86.9571	100.195	84.9382	100.178	82.4082	100.215
83.2724	100.564	87.0406	100.195	85.0221	100.178	82.4908	100.215
83.3564	100.564	87.1233	100.195	85.1054	100.178	82.5758	100.215
83.44	100.564	87.2063	100.195	85.1884	100.178	82.6592	100.215
83.5234	100.564	87.289	100.195	85.2722	100.178	82.7421	100.215
83.6059	100.564	87.3729	100.196	85.3554	100.178	82.8264	100.215
83.6893	100.564	87.4563	100.196	85.4386	100.178	82.9088	100.215
83.7735	100.564	87.5382	100.196	85.5214	100.178	82.9913	100.215
83.856	100.564	87.6216	100.196	85.6054	100.178	83.0752	100.216
83.9393	100.564	87.7045	100.196	85.6894	100.179	83.158	100.216
84.0235	100.564	87.7873	100.196	85.7719	100.179	83.2421	100.216
84.1067	100.563	87.8704	100.196	85.8546	100.179	83.3244	100.216
84.19	100.563	87.9538	100.196	85.9389	100.18	83.4074	100.216
84.2733	100.563	88.0368	100.197	86.0221	100.18	83.4911	100.216
84.3562	100.562	88.1197	100.197	86.1041	100.18	83.5748	100.216
84.4397	100.563	88.2037	100.197	86.1887	100.18	83.6584	100.217
84.5231	100.563	88.2863	100.197	86.2717	100.18	83.7418	100.217
84.6068	100.563	88.3698	100.197	86.3549	100.18	83.8239	100.217
84.691	100.564	88.4526	100.197	86.4383	100.18	83.9077	100.217
84.773	100.564	88.5368	100.197	86.5214	100.18	83.9916	100.218
84.8564	100.564	88.6206	100.197	86.6048	100.18	84.074	100.218
84.9396	100.565	88.704	100.197	86.6887	100.18	84.1579	100.218
85.0212	100.564	88.7865	100.198	86.7702	100.18	84.2409	100.218
85.1049	100.564	88.8704	100.198	86.8543	100.181	84.3248	100.219
85.1888	100.565	88.955	100.198	86.9373	100.181	84.4078	100.219
85.2715	100.565	89.0372	100.198	87.0207	100.181	84.4907	100.219
85.3548	100.565	89.1204	100.198	87.1052	100.181	84.5736	100.219
85.4361	100.565	89.2038	100.198	87.1872	100.182	84.6569	100.219
85.5197	100.564	89.2866	100.198	87.2706	100.182	84.7393	100.219
85.6025	100.565	89.3701	100.198	87.3546	100.182	84.823	100.219
85.6862	100.565	89.4534	100.199	87.4373	100.182	84.9071	100.219
85.7685	100.564	89.5369	100.199	87.5219	100.183	84.9895	100.22
85.8522	100.565	89.6207	100.199	87.6047	100.183	85.0734	100.22
85.9348	100.565	89.7032	100.199	87.6883	100.183	85.1564	100.22
86.0177	100.565	89.7866	100.199	87.7713	100.183	85.2386	100.22
86.1019	100.565	89.8703	100.199	87.8538	100.184	85.323	100.22
86.1844	100.564	89.9527	100.2	87.9373	100.184	85.4058	100.221
86.2675	100.565	90.0365	100.2	88.0212	100.184	85.4885	100.221
86.3505	100.565	90.1198	100.2	88.1048	100.184	85.572	100.221
86.4344	100.565	90.2024	100.2	88.1878	100.184	85.6551	100.221
86.5167	100.565	90.2864	100.2	88.2714	100.184	85.7388	100.221
86.6	100.566	90.3693	100.2	88.3547	100.185	85.8213	100.221
86.6824	100.566	90.4534	100.201	88.4386	100.185	85.9065	100.221
86.7656	100.567	90.5377	100.201	88.5216	100.185	85.99	100.222
86.8491	100.568	90.6202	100.201	88.604	100.186	86.0738	100.222
86.9316	100.569	90.7038	100.201	88.6885	100.186	86.1559	100.222
87.0148	100.57	90.7873	100.201	88.7713	100.187	86.2401	100.222
87.0973	100.57	90.8713	100.201	88.8544	100.187	86.3228	100.222
87.1798	100.57	90.9561	100.201	88.9369	100.187	86.4064	100.222
87.2631	100.571	91.0396	100.202	89.0208	100.187	86.4901	100.222
87.3465	100.571	91.1224	100.202	89.1035	100.187	86.5734	100.223
87.4279	100.57	91.2054	100.202	89.1869	100.187	86.6573	100.223
87.5117	100.57	91.2894	100.202	89.2686	100.187	86.7393	100.223
87.5939	100.57	91.3723	100.202	89.3531	100.187	86.8231	100.223
87.6777	100.57	91.456	100.202	89.4365	100.188	86.9052	100.223
87.7599	100.571	91.5388	100.202	89.519	100.188	86.9886	100.223
87.8426	100.572	91.6216	100.203	89.6024	100.188	87.072	100.223
87.9261	100.572	91.7059	100.203	89.6853	100.188	87.1563	100.223
88.0095	100.573	91.789	100.203	89.7689	100.188	87.2376	100.224
88.0918	100.573	91.8724	100.203	89.8524	100.189	87.3221	100.224
88.1756	100.574	91.9553	100.203	89.9341	100.189	87.4057	100.224
88.2586	100.575	92.0384	100.203	90.0186	100.189	87.488	100.224
88.3425	100.575	92.1214	100.204	90.1019	100.189	87.5707	100.224
88.4253	100.575	92.2048	100.204	90.1857	100.19	87.654	100.224
88.5086	100.575	92.2866	100.204	90.2689	100.19	87.7389	100.224
88.5917	100.574	92.3712	100.204	90.3512	100.19	87.8205	100.224
88.6765	100.575	92.4536	100.204	90.4363	100.19	87.9039	100.224
88.7599	100.575	92.5373	100.204	90.5189	100.19	87.9887	100.224
88.8436	100.575	92.6208	100.205	90.6031	100.19	88.0713	100.224
88.927	100.575	92.7048	100.205	90.6852	100.19	88.1547	100.225
89.0119	100.575	92.7866	100.205	90.7695	100.19	88.2379	100.225
89.095	100.576	92.8701	100.205	90.8517	100.191	88.3215	100.225
89.179	100.576	92.9541	100.205	90.9352	100.191	88.4051	100.225
89.263	100.576	93.0367	100.205	91.0193	100.191	88.4885	100.225
89.3461	100.577	93.1208	100.205	91.1014	100.191	88.5719	100.225
89.4299	100.577	93.2033	100.205	91.185	100.192	88.6559	100.225
89.5135	100.577	93.287	100.206	91.2686	100.192	88.7391	100.225
89.5977	100.578	93.371	100.206	91.3515	100.192	88.8218	100.225
89.6818	100.578	93.4534	100.206	91.4355	100.192	88.9062	100.226
89.7658	100.579	93.5368	100.206	91.5182	100.192	88.9898	100.226
89.848	100.579	93.6198	100.206	91.6023	100.192	89.0729	100.226
89.9316	100.579	93.7035	100.206	91.6844	100.192	89.1562	100.226
90.0168	100.579	93.7875	100.206	91.7686	100.192	89.2404	100.226
90.1	100.579	93.8699	100.206	91.8511	100.192	89.3232	100.226
90.1836	100.579	93.9537	100.207	91.9352	100.192	89.4063	100.227
90.2669	100.579	94.0363	100.207	92.0185	100.192	89.489	100.227
90.3502	100.58	94.1193	100.207	92.1015	100.193	89.572	100.227
90.4333	100.58	94.2027	100.207	92.1848	100.193	89.6536	100.227
90.5179	100.579	94.2845	100.207	92.2678	100.193	89.7374	100.227
90.6007	100.579	94.3671	100.207	92.3517	100.193	89.8201	100.227
90.6844	100.579	94.4505	100.207	92.4354	100.193	89.902	100.227
90.767	100.579	94.5336	100.207	92.5187	100.193	89.9854	100.227
90.8495	100.579	94.6161	100.207	92.6021	100.194	90.0689	100.227
90.9323	100.58	94.6986	100.208	92.6855	100.194	90.1519	100.227
91.0167	100.579	94.7824	100.208	92.7691	100.194	90.235	100.227
91.0984	100.579	94.8642	100.208	92.8519	100.194	90.318	100.227
91.1823	100.579	94.9471	100.208	92.9353	100.194	90.4011	100.228
91.2653	100.579	95.0308	100.208	93.018	100.194	90.4857	100.228
91.3475	100.579	95.1141	100.208	93.1009	100.194	90.569	100.228
91.4312	100.578	95.1969	100.209	93.1841	100.194	90.6527	100.228
91.5129	100.578	95.28	100.209	93.268	100.194	90.7362	100.228
91.597	100.578	95.3634	100.209	93.3503	100.194	90.8195	100.228
91.6793	100.577	95.4471	100.209	93.4344	100.194	90.9032	100.228
91.7617	100.578	95.5314	100.209	93.5167	100.194	90.9863	100.228
91.8455	100.578	95.6141	100.209	93.6002	100.194	91.0698	100.229
91.9298	100.578	95.6986	100.209	93.6838	100.195	91.153	100.229
92.013	100.579	95.7824	100.209	93.7655	100.195	91.2372	100.229
92.0958	100.579	95.8661	100.21	93.8487	100.195	91.3198	100.229
92.1785	100.579	95.9496	100.21	93.9316	100.195	91.4029	100.229
92.2626	100.58	96.0331	100.21	94.0147	100.195	91.4862	100.229
92.3451	100.58	96.1162	100.21	94.0978	100.195	91.5683	100.229
92.4288	100.58	96.2003	100.21	94.1806	100.195	91.6524	100.23
92.5119	100.58	96.2828	100.21	94.2634	100.195	91.7354	100.23
92.5943	100.58	96.3682	100.211	94.3476	100.195	91.8185	100.23
92.6773	100.58	96.4509	100.211	94.4306	100.195	91.9014	100.23
92.7614	100.58	96.5333	100.211	94.5139	100.195	91.9841	100.23
92.8437	100.58	96.6165	100.211	94.5962	100.196	92.0679	100.23
92.9262	100.581	96.7003	100.211	94.6796	100.196	92.1511	100.23
93.0103	100.581	96.7827	100.211	94.7642	100.196	92.2345	100.231
93.0928	100.581	96.8655	100.211	94.8464	100.196	92.3161	100.231
93.1768	100.581	96.9479	100.211	94.9303	100.197	92.401	100.231
93.2595	100.581	97.0319	100.211	95.0127	100.197	92.484	100.231
93.343	100.581	97.1152	100.211	95.0961	100.198	92.5675	100.231
93.4263	100.582	97.197	100.212	95.1802	100.198	92.6501	100.231
93.5097	100.582	97.2802	100.212	95.2641	100.198	92.7345	100.231
93.5931	100.582	97.3634	100.212	95.3473	100.198	92.8182	100.232
93.6768	100.582	97.4468	100.212	95.4305	100.198	92.9011	100.232
93.7594	100.583	97.5312	100.212	95.5148	100.198	92.9845	100.232
93.8433	100.583	97.6138	100.212	95.5971	100.198	93.068	100.232
93.9259	100.583	97.6963	100.212	95.6805	100.198	93.1511	100.232
94.0098	100.583	97.7805	100.212	95.7644	100.198	93.2344	100.232
94.0926	100.583	97.8633	100.213	95.8471	100.198	93.3179	100.232
94.1767	100.584	97.9456	100.213	95.9304	100.198	93.4004	100.232
94.2597	100.584	98.0286	100.213	96.0145	100.198	93.4843	100.233
94.3423	100.584	98.1134	100.213	96.0974	100.199	93.567	100.233
94.4258	100.584	98.1957	100.213	96.1794	100.199	93.6507	100.233
94.5086	100.584	98.2786	100.213	96.2636	100.2	93.7339	100.233
94.5918	100.584	98.3615	100.213	96.3466	100.2	93.8173	100.233
94.6744	100.585	98.4445	100.213	96.4296	100.2	93.8999	100.233
94.7571	100.585	98.5284	100.214	96.5122	100.2	93.9828	100.233
94.8415	100.585	98.6105	100.214	96.5952	100.2	94.0662	100.233
94.9239	100.586	98.6945	100.214	96.6781	100.2	94.149	100.234
95.0072	100.586	98.7778	100.214	96.7614	100.2	94.2327	100.234
95.091	100.587	98.8605	100.214	96.8449	100.2	94.3165	100.234
95.1731	100.587	98.9445	100.214	96.9287	100.201	94.3998	100.234
95.2562	100.587	99.0274	100.214	97.011	100.201	94.4827	100.234
95.3402	100.587	99.1109	100.214	97.0946	100.201	94.5657	100.234
95.4228	100.588	99.1937	100.214	97.1788	100.201	94.6495	100.234
95.5059	100.588	99.277	100.215	97.2618	100.201	94.7323	100.234
95.5896	100.588	99.36	100.215	97.345	100.202	94.8159	100.235
95.673	100.589	99.4439	100.215	97.4286	100.202	94.8992	100.235
95.7562	100.589	99.5264	100.215	97.5113	100.202	94.9822	100.235
95.8374	100.589	99.6103	100.215	97.595	100.202	95.0657	100.235
95.922	100.59	99.6932	100.215	97.6771	100.202	95.1485	100.235
96.0051	100.59	99.7765	100.215	97.7612	100.202	95.2326	100.235
96.0887	100.591	99.86	100.216	97.8436	100.202	95.3166	100.235
96.1714	100.591	99.9424	100.216	97.9275	100.202	95.3991	100.235
96.2543	100.591	100.025	100.216	98.0105	100.202	95.4822	100.236
96.3369	100.592	100.109	100.216	98.0948	100.202	95.5656	100.236
96.4198	100.592	100.192	100.216	98.1771	100.203	95.6489	100.236
96.5028	100.592	100.275	100.216	98.2601	100.203	95.7324	100.236
96.5864	100.592	100.358	100.216	98.3438	100.203	95.8158	100.236
96.6689	100.593	100.442	100.217	98.4262	100.203	95.8983	100.236
96.7522	100.593	100.525	100.217	98.5107	100.203	95.9814	100.236
96.8352	100.593	100.609	100.217	98.5938	100.203	96.0637	100.237
96.9184	100.593	100.692	100.217	98.677	100.203	96.1473	100.237
97.0009	100.593	100.776	100.217	98.7594	100.203	96.2311	100.237
97.0841	100.593	100.859	100.217	98.844	100.203	96.3153	100.237
97.1661	100.593	100.942	100.217	98.9264	100.203	96.3977	100.237
97.2506	100.594	101.026	100.218	99.0099	100.203	96.4813	100.237
97.3332	100.594	101.11	100.218	99.0938	100.203	96.5639	100.238
97.4153	100.594	101.194	100.218	99.1766	100.204	96.6468	100.238
97.4982	100.594	101.277	100.218	99.2594	100.204	96.7309	100.238
97.582	100.595	101.361	100.218	99.3426	100.204	96.8126	100.238
97.6638	100.595	101.444	100.218	99.426	100.204	96.8957	100.239
97.7467	100.595	101.527	100.218	99.5091	100.204	96.98	100.239
97.8292	100.596	101.611	100.218	99.5918	100.204	97.0628	100.239
97.9127	100.596	101.694	100.218	99.6758	100.204	97.1464	100.239
97.9949	100.596	101.777	100.219	99.7595	100.205	97.2296	100.239
98.0775	100.596	101.859	100.219	99.8413	100.205	97.3128	100.239
98.1615	100.597	101.943	100.219	99.9259	100.205	97.3965	100.24
98.2434	100.597	102.027	100.219	100.01	100.205	97.4788	100.24
98.3264	100.597	102.109	100.219	100.092	100.205	97.5624	100.24
98.4092	100.597	102.193	100.219	100.175	100.205	97.6463	100.24
98.4923	100.597	102.275	100.219	100.259	100.205	97.7298	100.24
98.5747	100.597	102.359	100.219	100.342	100.205	97.8126	100.24
98.6581	100.598	102.441	100.22	100.424	100.205	97.8966	100.24
98.7403	100.598	102.524	100.22	100.507	100.205	97.9798	100.24
98.8232	100.598	102.608	100.22	100.591	100.205	98.064	100.24
98.9061	100.598	102.691	100.22	100.674	100.205	98.1466	100.241
98.988	100.599	102.774	100.22	100.758	100.205	98.2302	100.241
99.0714	100.599	102.857	100.22	100.841	100.206	98.3129	100.241
99.1538	100.599	102.941	100.22	100.924	100.206	98.3966	100.241
99.2376	100.599	103.024	100.22	101.008	100.206	98.4799	100.241
99.3198	100.599	103.107	100.22	101.091	100.206	98.5642	100.241
99.4031	100.599	103.19	100.221	101.174	100.206	98.6462	100.241
99.4853	100.598	103.275	100.221	101.257	100.207	98.7296	100.241
99.5682	100.598	103.358	100.221	101.341	100.207	98.8131	100.241
99.6523	100.598	103.441	100.221	101.425	100.207	98.8955	100.241
99.7347	100.598	103.524	100.221	101.507	100.207	98.9796	100.241
99.8184	100.599	103.608	100.221	101.589	100.207	99.0626	100.242
99.9007	100.599	103.691	100.221	101.673	100.207	99.1462	100.242
99.9846	100.599	103.775	100.221	101.756	100.207	99.2294	100.242
100.068	100.599	103.858	100.221	101.839	100.207	99.312	100.242
100.151	100.599	103.941	100.221	101.922	100.207	99.3949	100.242
100.233	100.599	104.024	100.222	102.005	100.207	99.4789	100.242
100.317	100.599	104.107	100.222	102.089	100.207	99.5622	100.242
100.4	100.599	104.19	100.222	102.172	100.208	99.6447	100.242
100.483	100.599	104.273	100.222	102.255	100.208	99.7284	100.243
100.567	100.599	104.356	100.222	102.339	100.208	99.8124	100.243
100.651	100.599	104.438	100.222	102.421	100.208	99.8961	100.243
100.735	100.599	104.522	100.223	102.504	100.208	99.9799	100.243
100.818	100.599	104.606	100.223	102.588	100.208	100.063	100.243
100.902	100.598	104.689	100.223	102.671	100.209	100.147	100.243
100.986	100.598	104.772	100.223	102.755	100.209	100.231	100.243
101.069	100.597	104.856	100.223	102.838	100.209	100.314	100.243
101.153	100.597	104.939	100.223	102.921	100.209	100.398	100.243
101.237	100.597	105.021	100.223	103.005	100.209	100.479	100.243
101.32	100.597	105.105	100.224	103.087	100.209	100.563	100.244
101.405	100.596	105.189	100.224	103.171	100.209	100.647	100.244
101.489	100.596	105.272	100.224	103.253	100.209	100.73	100.244
101.573	100.596	105.355	100.224	103.337	100.21	100.813	100.244
101.656	100.596	105.439	100.224	103.42	100.21	100.896	100.244
101.739	100.596	105.521	100.224	103.503	100.21	100.979	100.244
101.824	100.596	105.605	100.224	103.586	100.21	101.061	100.244
101.907	100.597	105.687	100.224	103.669	100.21	101.144	100.245
101.991	100.598	105.771	100.224	103.753	100.211	101.228	100.245
102.075	100.598	105.854	100.224	103.836	100.211	101.309	100.245
102.158	100.599	105.937	100.224	103.92	100.211	101.392	100.245
102.24	100.599	106.021	100.224	104.002	100.211	101.476	100.245
102.325	100.599	106.104	100.224	104.086	100.211	101.559	100.245
102.407	100.599	106.188	100.224	104.17	100.211	101.642	100.245
102.49	100.599	106.271	100.225	104.253	100.211	101.725	100.245
102.573	100.599	106.354	100.225	104.335	100.211	101.809	100.246
102.656	100.6	106.437	100.225	104.419	100.211	101.893	100.246
102.74	100.6	106.521	100.225	104.501	100.212	101.976	100.246
102.822	100.6	106.604	100.225	104.585	100.212	102.059	100.246
102.906	100.6	106.687	100.225	104.668	100.211	102.143	100.246
102.989	100.601	106.77	100.225	104.752	100.212	102.226	100.246
103.072	100.601	106.853	100.225	104.835	100.212	102.31	100.246
103.155	100.601	106.936	100.225	104.918	100.212	102.392	100.246
103.239	100.602	107.019	100.226	105.002	100.213	102.476	100.246
103.323	100.601	107.102	100.226	105.085	100.213	102.559	100.246
103.406	100.601	107.184	100.226	105.169	100.213	102.643	100.247
103.49	100.601	107.268	100.226	105.251	100.213	102.725	100.247
103.572	100.601	107.35	100.226	105.335	100.213	102.809	100.247
103.657	100.601	107.434	100.226	105.418	100.213	102.891	100.247
103.74	100.6	107.518	100.226	105.502	100.213	102.974	100.247
103.823	100.6	107.601	100.226	105.584	100.213	103.057	100.247
103.907	100.6	107.685	100.226	105.668	100.213	103.141	100.247
103.991	100.6	107.768	100.227	105.751	100.213	103.223	100.248
104.075	100.6	107.851	100.227	105.835	100.213	103.306	100.248
104.159	100.601	107.934	100.227	105.917	100.213	103.39	100.248
104.24	100.601	108.017	100.227	106	100.213	103.473	100.248
104.324	100.601	108.101	100.227	106.084	100.213	103.557	100.248
104.407	100.601	108.184	100.227	106.167	100.213	103.639	100.248
104.489	100.601	108.267	100.227	106.251	100.213	103.721	100.248
104.572	100.601	108.349	100.227	106.334	100.213	103.804	100.248
104.656	100.601	108.433	100.227	106.416	100.214	103.888	100.249
104.737	100.6	108.515	100.227	106.5	100.214	103.972	100.249
104.821	100.601	108.599	100.227	106.583	100.214	104.054	100.249
104.903	100.601	108.681	100.227	106.666	100.215	104.138	100.249
104.985	100.601	108.765	100.227	106.75	100.215	104.22	100.249
105.067	100.6	108.847	100.227	106.833	100.215	104.304	100.249
105.15	100.599	108.931	100.227	106.916	100.215	104.386	100.249
105.232	100.598	109.014	100.227	106.999	100.215	104.469	100.249
105.315	100.598	109.097	100.228	107.082	100.215	104.552	100.249
105.398	100.598	109.181	100.228	107.166	100.215	104.636	100.249
105.481	100.599	109.264	100.228	107.248	100.215	104.719	100.25
105.563	100.6	109.347	100.228	107.331	100.215	104.803	100.25
105.646	100.6	109.43	100.228	107.414	100.216	104.886	100.25
105.729	100.601	109.513	100.228	107.497	100.216	104.971	100.25
105.811	100.601	109.596	100.228	107.58	100.216	105.052	100.25
105.894	100.602	109.679	100.228	107.664	100.216	105.137	100.251
105.976	100.602	109.761	100.228	107.746	100.216	105.22	100.251
106.06	100.602	109.846	100.228	107.829	100.217	105.304	100.251
106.143	100.601	109.929	100.228	107.913	100.217	105.388	100.251
106.226	100.601	110.013	100.228	107.996	100.217	105.471	100.252
106.309	100.601	110.096	100.228	108.079	100.217	105.555	100.252
106.39	100.601	110.178	100.228	108.163	100.217	105.638	100.252
106.474	100.601	110.262	100.228	108.246	100.217	105.721	100.252
106.558	100.601	110.345	100.228	108.329	100.217	105.805	100.252
106.64	100.601	110.428	100.229	108.412	100.217	105.888	100.252
106.723	100.601	110.512	100.229	108.495	100.217	105.971	100.253
106.805	100.601	110.595	100.229	108.578	100.218	106.055	100.253
106.888	100.601	110.677	100.229	108.662	100.218	106.136	100.253
106.973	100.602	110.762	100.229	108.746	100.218	106.22	100.253
107.056	100.602	110.845	100.229	108.829	100.218	106.302	100.253
107.139	100.603	110.928	100.229	108.912	100.219	106.386	100.253
107.222	100.603	111.012	100.229	108.996	100.219	106.469	100.253
107.306	100.603	111.094	100.229	109.079	100.22	106.552	100.253
107.389	100.603	111.178	100.229	109.161	100.22	106.636	100.253
107.473	100.603	111.261	100.23	109.245	100.22	106.719	100.253
107.556	100.603	111.344	100.23	109.328	100.22	106.803	100.253
107.639	100.604	111.427	100.23	109.412	100.22	106.884	100.253
107.723	100.604	111.511	100.23	109.495	100.22	106.968	100.253
107.806	100.604	111.594	100.23	109.578	100.219	107.051	100.253
107.889	100.604	111.678	100.23	109.662	100.219	107.134	100.253
107.973	100.604	111.761	100.23	109.744	100.22	107.218	100.253
108.056	100.603	111.845	100.23	109.827	100.22	107.3	100.253
108.139	100.603	111.927	100.23	109.91	100.22	107.384	100.253
108.223	100.603	112.01	100.23	109.994	100.22	107.467	100.254
108.306	100.603	112.094	100.231	110.077	100.22	107.55	100.254
108.389	100.603	112.178	100.231	110.161	100.221	107.634	100.254
108.472	100.603	112.261	100.231	110.244	100.221	107.717	100.254
108.555	100.603	112.345	100.231	110.327	100.221	107.8	100.254
108.638	100.603	112.428	100.231	110.411	100.221	107.884	100.254
108.722	100.604	112.511	100.231	110.494	100.221	107.967	100.254
108.804	100.604	112.594	100.231	110.577	100.221	108.051	100.254
108.889	100.604	112.679	100.231	110.661	100.221	108.134	100.254
108.971	100.605	112.762	100.231	110.743	100.221	108.217	100.255
109.055	100.605	112.844	100.231	110.827	100.221	108.301	100.255
109.138	100.605	112.927	100.231	110.91	100.221	108.385	100.255
109.221	100.605	113.011	100.231	110.993	100.221	108.469	100.255
109.304	100.605	113.093	100.231	111.077	100.221	108.551	100.255
109.387	100.605	113.176	100.231	111.159	100.221	108.635	100.255
109.47	100.604	113.259	100.231	111.243	100.222	108.718	100.255
109.554	100.603	113.341	100.231	111.326	100.222	108.801	100.255
109.637	100.603	113.425	100.231	111.409	100.222	108.884	100.255
109.721	100.602	113.508	100.231	111.493	100.222	108.968	100.255
109.804	100.602	113.59	100.232	111.576	100.222	109.05	100.255
109.887	100.602	113.674	100.232	111.659	100.223	109.135	100.255
109.97	100.601	113.757	100.232	111.742	100.223	109.218	100.256
110.054	100.601	113.839	100.232	111.827	100.223	109.3	100.256
110.138	100.601	113.924	100.232	111.909	100.223	109.382	100.256
110.221	100.601	114.007	100.232	111.992	100.223	109.466	100.256
110.304	100.601	114.09	100.232	112.075	100.223	109.547	100.256
110.387	100.601	114.172	100.232	112.159	100.223	109.63	100.256
110.472	100.601	114.256	100.232	112.242	100.223	109.713	100.256
110.555	100.6	114.34	100.232	112.324	100.223	109.796	100.256
110.639	100.6	114.423	100.232	112.408	100.223	109.879	100.256
110.722	100.599	114.507	100.232	112.491	100.223	109.962	100.256
110.805	100.599	114.591	100.232	112.573	100.223	110.045	100.257
110.888	100.599	114.674	100.232	112.657	100.223	110.128	100.257
110.971	100.599	114.757	100.232	112.741	100.223	110.211	100.257
111.054	100.599	114.84	100.233	112.823	100.223	110.295	100.257
111.138	100.599	114.922	100.232	112.907	100.224	110.378	100.257
111.221	100.6	115.005	100.232	112.99	100.224	110.461	100.257
111.304	100.6	115.088	100.233	113.072	100.224	110.545	100.257
111.386	100.6	115.171	100.233	113.156	100.224	110.628	100.258
111.469	100.599	115.254	100.233	113.238	100.224	110.712	100.258
111.552	100.599	115.338	100.233	113.322	100.224	110.795	100.258
111.636	100.598	115.421	100.233	113.406	100.224	110.878	100.258
111.719	100.598	115.505	100.233	113.488	100.224	110.962	100.258
111.801	100.599	115.586	100.233	113.572	100.224	111.045	100.258
111.883	100.598	115.67	100.233	113.655	100.224	111.13	100.258
111.967	100.598	115.754	100.233	113.739	100.224	111.211	100.258
112.05	100.598	115.837	100.233	113.822	100.224	111.294	100.258
112.133	100.598	115.92	100.233	113.905	100.224	111.379	100.259
112.216	100.597	116.003	100.233	113.988	100.225	111.461	100.259
112.299	100.598	116.085	100.233	114.072	100.225	111.544	100.259
112.383	100.598	116.169	100.233	114.154	100.225	111.627	100.259
112.465	100.599	116.253	100.233	114.239	100.226	111.71	100.259
112.548	100.599	116.335	100.233	114.321	100.226	111.793	100.259
112.633	100.599	116.419	100.233	114.404	100.226	111.877	100.259
112.715	100.6	116.502	100.233	114.487	100.226	111.96	100.26
112.799	100.6	116.586	100.233	114.571	100.226	112.043	100.26
112.881	100.601	116.669	100.233	114.653	100.226	112.126	100.26
112.965	100.601	116.751	100.233	114.735	100.226	112.21	100.26
113.049	100.602	116.836	100.233	114.82	100.226	112.292	100.26
113.132	100.602	116.918	100.233	114.903	100.226	112.376	100.26
113.214	100.602	117.002	100.233	114.985	100.226	112.459	100.26
113.298	100.602	117.085	100.233	115.069	100.226	112.542	100.26
113.38	100.601	117.168	100.233	115.153	100.226	112.626	100.26
113.464	100.601	117.251	100.233	115.236	100.227	112.709	100.26
113.546	100.601	117.335	100.233	115.319	100.227	112.792	100.26
113.63	100.601	117.418	100.233	115.402	100.227	112.875	100.26
113.714	100.601	117.501	100.233	115.486	100.227	112.959	100.26
113.796	100.602	117.584	100.233	115.57	100.227	113.043	100.261
113.879	100.601	117.666	100.233	115.653	100.228	113.125	100.261
113.961	100.602	117.749	100.233	115.735	100.228	113.208	100.261
114.045	100.602	117.832	100.233	115.819	100.228	113.291	100.261
114.128	100.602	117.914	100.233	115.902	100.228	113.375	100.261
114.212	100.602	117.999	100.233	115.985	100.228	113.457	100.261
114.295	100.603	118.082	100.233	116.068	100.228	113.541	100.261
114.378	100.603	118.164	100.233	116.152	100.228	113.624	100.261
114.462	100.604	118.248	100.233	116.235	100.228	113.707	100.261
114.544	100.604	118.332	100.233	116.318	100.228	113.79	100.261
114.629	100.604	118.414	100.232	116.401	100.228	113.874	100.261
114.711	100.604	118.499	100.232	116.484	100.229	113.958	100.261
114.794	100.605	118.581	100.233	116.567	100.229	114.041	100.261
114.878	100.605	118.665	100.233	116.651	100.229	114.123	100.261
114.961	100.605	118.748	100.233	116.734	100.229	114.206	100.262
115.043	100.606	118.832	100.233	116.816	100.229	114.29	100.262
115.127	100.606	118.916	100.233	116.9	100.229	114.373	100.262
115.21	100.606	118.999	100.233	116.983	100.229	114.457	100.262
115.293	100.606	119.082	100.233	117.066	100.23	114.539	100.262
115.376	100.606	119.165	100.233	117.149	100.23	114.622	100.262
115.459	100.606	119.25	100.233	117.233	100.23	114.706	100.262
115.543	100.606	119.333	100.233	117.316	100.229	114.79	100.262
115.626	100.606	119.416	100.232	117.399	100.229	114.874	100.262
115.71	100.606	119.499	100.232	117.483	100.229	114.957	100.263
115.793	100.606	119.582	100.232	117.566	100.229	115.04	100.263
115.877	100.606	119.665	100.232	117.65	100.229	115.124	100.263
115.96	100.607	119.748	100.232	117.734	100.229	115.207	100.263
116.043	100.607	119.831	100.233	117.817	100.229	115.291	100.263
116.127	100.607	119.915	100.233	117.9	100.229	115.373	100.263
116.209	100.608	119.997	100.232	117.983	100.23	115.457	100.263
116.293	100.609	120.08	100.232	118.067	100.23	115.54	100.263
116.376	100.609	120.163	100.232	118.15	100.23	115.623	100.263
116.46	100.61	120.246	100.232	118.235	100.23	115.706	100.263
116.543	100.61	120.329	100.232	118.317	100.23	115.789	100.263
116.626	100.611	120.412	100.232	118.4	100.23	115.872	100.263
116.709	100.611	120.495	100.232	118.483	100.23	115.954	100.263
116.793	100.611	120.579	100.232	118.566	100.23	116.038	100.264
116.875	100.612	120.662	100.232	118.65	100.23	116.12	100.264
116.959	100.612	120.745	100.232	118.732	100.23	116.203	100.264
117.042	100.612	120.828	100.232	118.815	100.23	116.287	100.264
117.125	100.612	120.91	100.232	118.897	100.23	116.372	100.264
117.207	100.612	120.994	100.232	118.982	100.23	116.454	100.264
117.29	100.612	121.077	100.232	119.064	100.23	116.537	100.264
117.373	100.612	121.16	100.232	119.148	100.23	116.621	100.265
117.455	100.613	121.243	100.232	119.231	100.231	116.704	100.265
117.538	100.613	121.325	100.232	119.314	100.231	116.788	100.265
117.621	100.613	121.409	100.232	119.398	100.231	116.871	100.265
117.704	100.613	121.492	100.232	119.481	100.231	116.953	100.265
117.786	100.614	121.576	100.232	119.564	100.231	117.036	100.265
117.869	100.614	121.659	100.232	119.647	100.232	117.118	100.265
117.952	100.614	121.742	100.232	119.731	100.232	117.202	100.265
118.035	100.614	121.825	100.232	119.814	100.232	117.285	100.265
118.118	100.614	121.909	100.232	119.896	100.232	117.368	100.265
118.2	100.615	121.992	100.232	119.979	100.232	117.452	100.265
118.283	100.615	122.076	100.231	120.063	100.232	117.536	100.265
118.365	100.616	122.16	100.231	120.146	100.232	117.617	100.265
118.448	100.616	122.243	100.231	120.228	100.232	117.7	100.266
118.53	100.616	122.327	100.231	120.311	100.232	117.784	100.266
118.614	100.616	122.41	100.231	120.396	100.232	117.867	100.266
118.695	100.616	122.493	100.231	120.478	100.232	117.951	100.266
118.779	100.617	122.576	100.231	120.561	100.233	118.035	100.266
118.861	100.617	122.659	100.231	120.644	100.233	118.119	100.266
118.945	100.617	122.742	100.231	120.727	100.233	118.201	100.266
119.029	100.617	122.825	100.231	120.811	100.233	118.285	100.266
119.113	100.618	122.909	100.231	120.893	100.233	118.368	100.266
119.197	100.618	122.991	100.231	120.978	100.233	118.451	100.266
119.281	100.619	123.074	100.231	121.06	100.234	118.533	100.266
119.365	100.619	123.157	100.23	121.143	100.234	118.618	100.267
119.448	100.619	123.241	100.23	121.226	100.234	118.7	100.267
119.532	100.619	123.325	100.23	121.309	100.234	118.783	100.267
119.615	100.619	123.406	100.23	121.392	100.234	118.866	100.267
119.7	100.619	123.49	100.23	121.475	100.234	118.951	100.267
119.782	100.619	123.574	100.23	121.558	100.234	119.033	100.267
119.866	100.619	123.657	100.23	121.642	100.234	119.116	100.267
119.949	100.619	123.741	100.23	121.725	100.234	119.199	100.267
120.033	100.619	123.824	100.23	121.808	100.234	119.283	100.267
120.116	100.62	123.908	100.23	121.891	100.234	119.366	100.267
120.198	100.62	123.991	100.23	121.975	100.235	119.449	100.267
120.281	100.621	124.075	100.229	122.057	100.235	119.533	100.267
120.365	100.621	124.157	100.229	122.141	100.235	119.615	100.268
120.447	100.622	124.241	100.229	122.225	100.236	119.699	100.268
120.529	100.622	124.324	100.229	122.308	100.236	119.782	100.268
120.612	100.623	124.407	100.229	122.39	100.236	119.865	100.268
120.694	100.624	124.49	100.229	122.473	100.235	119.947	100.268
120.777	100.624	124.574	100.228	122.557	100.235	120.03	100.268
120.859	100.624	124.657	100.228	122.639	100.235	120.114	100.268
120.941	100.623	124.739	100.228	122.724	100.235	120.197	100.268
121.025	100.623	124.823	100.228	122.806	100.236	120.28	100.268
121.108	100.623	124.904	100.228	122.889	100.236	120.362	100.269
121.191	100.623	124.988	100.227	122.972	100.236	120.447	100.269
121.273	100.623	125.072	100.227	123.056	100.236	120.53	100.269
121.357	100.623	125.153	100.227	123.138	100.236	120.613	100.269
121.441	100.623	125.237	100.226	123.222	100.236	120.696	100.269
121.525	100.623	125.32	100.226	123.306	100.236	120.778	100.269
121.609	100.623	125.403	100.226	123.389	100.236	120.861	100.269
121.692	100.623	125.486	100.226	123.473	100.236	120.946	100.269
121.776	100.623	125.569	100.226	123.555	100.236	121.028	100.269
121.859	100.623	125.652	100.225	123.639	100.236	121.111	100.269
121.944	100.623	125.736	100.225	123.723	100.236	121.194	100.269
122.028	100.623	125.819	100.225	123.805	100.236	121.278	100.269
122.111	100.623	125.903	100.225	123.888	100.236	121.361	100.269
122.194	100.623	125.987	100.225	123.971	100.236	121.445	100.269
122.278	100.623	126.069	100.225	124.055	100.236	121.528	100.269
122.363	100.625	126.153	100.224	124.138	100.236	121.61	100.269
122.445	100.626	126.236	100.224	124.221	100.236	121.695	100.27
122.528	100.626	126.32	100.224	124.305	100.236	121.777	100.27
122.611	100.627	126.403	100.224	124.387	100.236	121.862	100.27
122.695	100.627	126.487	100.223	124.471	100.236	121.945	100.27
122.778	100.627	126.569	100.223	124.554	100.236	122.028	100.27
122.86	100.626	126.653	100.223	124.637	100.236	122.111	100.27
122.943	100.626	126.736	100.223	124.721	100.236	122.194	100.27
123.025	100.626	126.819	100.223	124.803	100.236	122.278	100.27
123.107	100.626	126.902	100.222	124.887	100.237	122.361	100.27
123.19	100.626	126.985	100.222	124.97	100.237	122.443	100.27
123.272	100.626	127.069	100.221	125.054	100.237	122.526	100.27
123.354	100.626	127.151	100.221	125.137	100.237	122.61	100.27
123.438	100.626	127.234	100.221	125.22	100.237	122.693	100.271
123.521	100.625	127.317	100.22	125.304	100.237	122.776	100.271
123.604	100.625	127.4	100.22	125.387	100.237	122.859	100.271
123.687	100.625	127.483	100.22	125.47	100.236	122.944	100.271
123.77	100.625	127.565	100.219	125.553	100.236	123.027	100.271
123.853	100.625	127.648	100.219	125.636	100.237	123.109	100.271
123.937	100.625	127.732	100.219	125.721	100.237	123.192	100.271
124.021	100.625	127.816	100.219	125.803	100.237	123.275	100.271
124.103	100.625	127.899	100.218	125.887	100.237	123.359	100.271
124.187	100.625	127.981	100.218	125.97	100.237	123.442	100.271
124.271	100.626	128.064	100.217	126.053	100.237	123.526	100.271
124.354	100.626	128.148	100.217	126.135	100.237	123.61	100.272
124.438	100.626	128.232	100.217	126.22	100.237	123.692	100.272
124.521	100.626	128.316	100.216	126.302	100.237	123.777	100.272
124.604	100.626	128.398	100.216	126.385	100.237	123.86	100.272
124.688	100.626	128.482	100.216	126.469	100.238	123.943	100.272
124.771	100.626	128.565	100.215	126.552	100.238	124.027	100.272
124.854	100.626	128.649	100.215	126.635	100.238	124.111	100.272
124.937	100.625	128.731	100.215	126.718	100.237	124.194	100.272
125.021	100.625	128.815	100.214	126.801	100.237	124.277	100.272
125.103	100.625	128.898	100.214	126.885	100.237	124.36	100.272
125.187	100.625	128.982	100.214	126.968	100.237	124.444	100.272
125.269	100.625	129.064	100.213	127.051	100.237	124.526	100.272
125.352	100.625	129.147	100.213	127.135	100.238	124.609	100.272
125.435	100.624	129.231	100.212	127.219	100.238	124.692	100.272
125.518	100.624	129.314	100.212	127.301	100.238	124.775	100.272
125.601	100.624	129.397	100.212	127.384	100.238	124.857	100.272
125.684	100.623	129.48	100.211	127.468	100.238	124.94	100.273
125.766	100.623	129.564	100.211	127.551	100.238	125.022	100.273
125.849	100.623	129.648	100.211	127.635	100.238	125.106	100.273
125.933	100.623	129.73	100.21	127.718	100.238	125.188	100.273
126.017	100.623	129.814	100.21	127.801	100.238	125.271	100.273
126.1	100.623	129.897	100.209	127.885	100.238	125.355	100.273
126.183	100.623	129.979	100.209	127.967	100.238	125.438	100.273
126.266	100.623	130.064	100.209	128.05	100.238	125.521	100.274
126.35	100.623	130.147	100.208	128.134	100.238	125.604	100.274
126.434	100.623	130.231	100.208	128.217	100.238	125.686	100.274
126.518	100.623	130.315	100.207	128.3	100.238	125.77	100.274
126.6	100.623	130.398	100.207	128.383	100.239	125.853	100.274
126.685	100.623	130.482	100.206	128.466	100.239	125.936	100.275
126.769	100.623	130.565	100.206	128.549	100.239	126.02	100.275
126.851	100.623	130.649	100.205	128.632	100.239	126.103	100.275
126.937	100.624	130.733	100.205	128.714	100.239	126.185	100.275
127.018	100.624	130.815	100.204	128.798	100.239	126.268	100.275
127.103	100.624	130.898	100.204	128.88	100.239	126.352	100.275
127.186	100.624	130.981	100.203	128.964	100.239	126.436	100.276
127.269	100.624	131.063	100.203	129.047	100.239	126.518	100.276
127.352	100.624	131.147	100.202	129.13	100.239	126.601	100.276
127.436	100.624	131.231	100.202	129.213	100.239	126.684	100.276
127.519	100.624	131.314	100.201	129.297	100.239	126.767	100.276
127.602	100.623	131.396	100.201	129.378	100.239	126.85	100.276
127.685	100.624	131.479	100.2	129.462	100.239	126.933	100.276
127.767	100.624	131.563	100.2	129.546	100.239	127.017	100.277
127.849	100.625	131.645	100.199	129.628	100.239	127.1	100.277
127.932	100.625	131.729	100.199	129.712	100.239	127.183	100.277
128.014	100.626	131.811	100.198	129.794	100.239	127.265	100.277
128.096	100.626	131.894	100.197	129.878	100.239	127.349	100.277
128.179	100.626	131.978	100.197	129.961	100.24	127.433	100.277
128.262	100.626	132.06	100.196	130.044	100.24	127.516	100.277
128.344	100.626	132.143	100.196	130.127	100.24	127.599	100.278
128.426	100.626	132.227	100.195	130.21	100.24	127.683	100.278
128.508	100.627	132.309	100.194	130.293	100.24	127.766	100.278
128.591	100.627	132.392	100.194	130.377	100.24	127.85	100.278
128.674	100.627	132.476	100.193	130.46	100.24	127.933	100.278
128.756	100.626	132.559	100.193	130.544	100.24	128.017	100.278
128.84	100.626	132.642	100.192	130.627	100.24	128.1	100.278
128.923	100.626	132.725	100.191	130.709	100.24	128.183	100.278
129.008	100.626	132.808	100.191	130.793	100.24	128.267	100.279
129.09	100.626	132.891	100.19	130.876	100.24	128.35	100.279
129.173	100.626	132.974	100.189	130.959	100.24	128.434	100.279
129.256	100.626	133.057	100.189	131.042	100.24	128.518	100.279
129.339	100.626	133.14	100.188	131.125	100.24	128.601	100.279
129.424	100.626	133.223	100.187	131.208	100.24	128.683	100.279
129.507	100.627	133.306	100.187	131.292	100.241	128.767	100.279
129.589	100.627	133.389	100.186	131.375	100.241	128.85	100.279
129.674	100.627	133.472	100.185	131.458	100.241	128.933	100.279
129.757	100.627	133.556	100.185	131.541	100.241	129.016	100.279
129.841	100.628	133.639	100.184	131.624	100.241	129.099	100.28
129.924	100.628	133.722	100.183	131.707	100.241	129.183	100.28
130.007	100.628	133.805	100.182	131.79	100.241	129.265	100.28
130.09	100.628	133.888	100.182	131.874	100.241	129.349	100.28
130.173	100.628	133.972	100.181	131.957	100.241	129.432	100.28
130.256	100.628	134.055	100.18	132.041	100.241	129.516	100.28
130.338	100.627	134.139	100.179	132.123	100.241	129.599	100.28
130.422	100.627	134.222	100.178	132.207	100.241	129.681	100.28
130.505	100.627	134.305	100.178	132.29	100.241	129.765	100.281
130.585	100.627	134.388	100.177	132.374	100.241	129.849	100.281
130.669	100.628	134.471	100.176	132.456	100.241	129.932	100.281
130.753	100.628	134.554	100.175	132.541	100.242	130.015	100.281
130.836	100.629	134.637	100.175	132.623	100.242	130.098	100.281
130.918	100.63	134.72	100.174	132.707	100.242	130.182	100.281
131.001	100.63	134.803	100.173	132.791	100.242	130.264	100.281
131.085	100.63	134.886	100.172	132.874	100.243	130.348	100.281
131.168	100.63	134.969	100.171	132.957	100.243	130.431	100.281
131.25	100.63	135.051	100.171	133.04	100.243	130.514	100.281
131.333	100.631	135.136	100.17	133.123	100.243	130.597	100.281
131.418	100.631	135.218	100.169	133.206	100.243	130.679	100.281
131.5	100.63	135.302	100.168	133.289	100.243	130.763	100.282
131.584	100.63	135.385	100.167	133.372	100.242	130.845	100.282
131.668	100.63	135.469	100.166	133.455	100.242	130.929	100.282
131.75	100.63	135.552	100.166	133.538	100.242	131.012	100.282
131.834	100.629	135.635	100.165	133.621	100.242	131.095	100.282
131.918	100.629	135.719	100.164	133.704	100.243	131.178	100.282
132.001	100.628	135.804	100.163	133.787	100.242	131.26	100.282
132.085	100.628	135.886	100.162	133.87	100.243	131.345	100.282
132.17	100.628	135.971	100.161	133.954	100.243	131.428	100.282
132.254	100.628	136.054	100.16	134.036	100.243	131.511	100.282
132.338	100.628	136.138	100.159	134.119	100.243	131.594	100.283
132.422	100.628	136.221	100.158	134.203	100.243	131.677	100.283
132.506	100.629	136.304	100.157	134.286	100.243	131.761	100.283
132.59	100.629	136.388	100.156	134.37	100.243	131.844	100.283
132.673	100.629	136.471	100.155	134.452	100.243	131.928	100.283
132.758	100.629	136.554	100.154	134.537	100.243	132.012	100.283
132.841	100.629	136.637	100.153	134.62	100.243	132.094	100.283
132.924	100.629	136.72	100.152	134.703	100.243	132.177	100.283
133.008	100.629	136.802	100.151	134.787	100.242	132.261	100.283
133.091	100.629	136.886	100.15	134.869	100.242	132.344	100.284
133.173	100.629	136.969	100.149	134.954	100.242	132.428	100.284
133.257	100.629	137.052	100.148	135.036	100.243	132.511	100.284
133.339	100.629	137.135	100.147	135.119	100.243	132.594	100.284
133.422	100.629	137.218	100.146	135.203	100.243	132.677	100.284
133.505	100.629	137.301	100.145	135.286	100.243	132.76	100.284
133.587	100.63	137.384	100.144	135.37	100.243	132.843	100.284
133.67	100.63	137.466	100.142	135.452	100.243	132.927	100.285
133.752	100.63	137.549	100.141	135.536	100.243	133.01	100.285
133.835	100.63	137.632	100.14	135.619	100.243	133.092	100.285
133.918	100.63	137.716	100.139	135.702	100.243	133.175	100.285
134.001	100.63	137.799	100.138	135.786	100.243	133.259	100.285
134.083	100.63	137.882	100.137	135.867	100.243	133.343	100.285
134.167	100.631	137.966	100.136	135.952	100.243	133.425	100.285
134.249	100.631	138.049	100.135	136.034	100.242	133.508	100.285
134.332	100.631	138.132	100.134	136.117	100.242	133.592	100.285
134.415	100.631	138.215	100.132	136.2	100.242	133.675	100.285
134.499	100.631	138.298	100.131	136.283	100.242	133.758	100.286
134.581	100.631	138.383	100.13	136.366	100.243	133.843	100.286
134.665	100.631	138.467	100.129	136.45	100.243	133.925	100.286
134.747	100.631	138.549	100.128	136.533	100.243	134.008	100.286
134.83	100.631	138.633	100.126	136.617	100.242	134.091	100.286
134.914	100.631	138.715	100.125	136.7	100.242	134.175	100.286
134.997	100.631	138.799	100.124	136.782	100.242	134.258	100.287
135.08	100.631	138.882	100.123	136.866	100.242	134.342	100.287
135.164	100.631	138.964	100.121	136.95	100.242	134.424	100.287
135.246	100.631	139.048	100.12	137.034	100.242	134.508	100.287
135.33	100.631	139.131	100.119	137.117	100.242	134.59	100.287
135.413	100.632	139.215	100.117	137.2	100.242	134.673	100.287
135.497	100.632	139.297	100.116	137.283	100.242	134.756	100.287
135.58	100.632	139.38	100.115	137.367	100.241	134.839	100.287
135.662	100.632	139.463	100.114	137.45	100.242	134.923	100.287
135.746	100.633	139.547	100.112	137.533	100.242	135.005	100.288
135.829	100.633	139.63	100.111	137.616	100.242	135.089	100.288
135.913	100.633	139.713	100.109	137.699	100.242	135.171	100.288
135.996	100.633	139.796	100.108	137.784	100.242	135.256	100.288
136.08	100.633	139.879	100.107	137.866	100.242	135.338	100.288
136.163	100.633	139.963	100.105	137.949	100.242	135.421	100.288
136.246	100.633	140.046	100.104	138.033	100.243	135.503	100.288
136.329	100.633	140.129	100.102	138.115	100.243	135.587	100.288
136.412	100.634	140.212	100.101	138.198	100.243	135.67	100.288
136.496	100.634	140.295	100.1	138.282	100.243	135.754	100.289
136.578	100.634	140.379	100.098	138.365	100.242	135.837	100.289
136.661	100.634	140.461	100.097	138.448	100.242	135.921	100.289
136.744	100.633	140.543	100.095	138.531	100.242	136.003	100.289
136.826	100.633	140.627	100.094	138.614	100.242	136.086	100.289
136.909	100.633	140.71	100.092	138.698	100.242	136.169	100.289
136.992	100.633	140.793	100.091	138.78	100.242	136.252	100.289
137.075	100.633	140.876	100.089	138.863	100.242	136.335	100.289
137.159	100.632	140.96	100.088	138.947	100.242	136.418	100.289
137.241	100.632	141.043	100.086	139.029	100.242	136.5	100.289
137.323	100.632	141.126	100.084	139.112	100.242	136.584	100.289
137.407	100.632	141.209	100.083	139.195	100.242	136.667	100.289
137.489	100.632	141.293	100.081	139.278	100.243	136.749	100.289
137.573	100.633	141.375	100.079	139.361	100.243	136.831	100.289
137.656	100.633	141.459	100.078	139.444	100.242	136.915	100.289
137.741	100.633	141.542	100.076	139.527	100.242	136.997	100.29
137.824	100.633	141.626	100.075	139.61	100.243	137.081	100.29
137.907	100.633	141.709	100.073	139.694	100.242	137.164	100.29
137.991	100.633	141.792	100.071	139.776	100.242	137.247	100.29
138.074	100.633	141.876	100.07	139.86	100.242	137.331	100.29
138.157	100.633	141.959	100.068	139.944	100.242	137.413	100.29
138.24	100.632	142.042	100.066	140.027	100.242	137.498	100.29
138.324	100.632	142.126	100.065	140.11	100.242	137.581	100.29
138.407	100.632	142.209	100.063	140.192	100.242	137.665	100.29
138.49	100.631	142.292	100.061	140.276	100.242	137.747	100.291
138.574	100.631	142.375	100.06	140.36	100.242	137.833	100.291
138.657	100.631	142.458	100.058	140.442	100.243	137.916	100.291
138.741	100.631	142.542	100.056	140.526	100.243	137.999	100.291
138.823	100.631	142.625	100.054	140.609	100.243	138.082	100.291
138.908	100.631	142.708	100.053	140.692	100.243	138.166	100.291
138.99	100.632	142.791	100.051	140.775	100.243	138.248	100.291
139.074	100.632	142.874	100.049	140.858	100.243	138.331	100.291
139.156	100.632	142.957	100.047	140.941	100.243	138.416	100.291
139.241	100.632	143.041	100.046	141.024	100.243	138.498	100.292
139.324	100.633	143.123	100.044	141.107	100.243	138.581	100.292
139.407	100.633	143.207	100.042	141.19	100.242	138.664	100.292
139.491	100.634	143.29	100.04	141.273	100.242	138.748	100.292
139.574	100.634	143.373	100.038	141.356	100.242	138.83	100.292
139.656	100.635	143.455	100.036	141.44	100.243	138.913	100.292
139.74	100.635	143.538	100.034	141.523	100.243	138.996	100.292
139.824	100.635	143.621	100.033	141.607	100.243	139.08	100.292
139.906	100.635	143.704	100.031	141.689	100.243	139.163	100.292
139.99	100.635	143.788	100.029	141.773	100.243	139.246	100.292
140.074	100.635	143.871	100.027	141.856	100.243	139.329	100.292
140.157	100.635	143.954	100.025	141.94	100.243	139.412	100.292
140.24	100.635	144.037	100.023	142.024	100.243	139.495	100.292
140.323	100.635	144.12	100.021	142.107	100.242	139.579	100.292
140.406	100.635	144.203	100.019	142.19	100.242	139.661	100.293
140.489	100.635	144.287	100.017	142.273	100.242	139.745	100.293
140.572	100.635	144.371	100.015	142.356	100.242	139.829	100.293
140.655	100.636	144.453	100.013	142.44	100.242	139.913	100.293
140.738	100.636	144.537	100.012	142.522	100.242	139.996	100.293
140.82	100.637	144.62	100.01	142.606	100.242	140.079	100.293
140.903	100.636	144.703	100.007	142.689	100.241	140.162	100.293
140.986	100.636	144.786	100.005	142.772	100.241	140.246	100.293
141.069	100.637	144.87	100.003	142.856	100.241	140.329	100.293
141.152	100.637	144.954	100.001	142.939	100.241	140.413	100.293
141.236	100.637	145.037	99.9991	143.021	100.241	140.497	100.293
141.318	100.637	145.12	99.9969	143.105	100.241	140.579	100.293
141.401	100.637	145.203	99.9949	143.188	100.241	140.662	100.293
141.485	100.637	145.288	99.9928	143.272	100.241	140.745	100.294
141.567	100.637	145.37	99.9905	143.354	100.241	140.827	100.294
141.649	100.637	145.453	99.9883	143.438	100.241	140.911	100.294
141.731	100.637	145.537	99.9861	143.52	100.241	140.994	100.294
141.815	100.638	145.62	99.9841	143.603	100.241	141.076	100.294
141.897	100.639	145.702	99.982	143.686	100.241	141.159	100.294
141.981	100.639	145.786	99.9797	143.77	100.241	141.242	100.294
142.063	100.64	145.869	99.9775	143.853	100.241	141.325	100.294
142.146	100.64	145.952	99.9754	143.936	100.241	141.408	100.295
142.228	100.64	146.035	99.9732	144.019	100.241	141.491	100.295
142.312	100.64	146.117	99.9708	144.102	100.241	141.576	100.295
142.394	100.639	146.201	99.9686	144.185	100.241	141.659	100.295
142.478	100.639	146.284	99.9663	144.269	100.241	141.743	100.295
142.561	100.639	146.367	99.9641	144.351	100.241	141.825	100.295
142.644	100.638	146.451	99.9617	144.435	100.241	141.908	100.295
142.727	100.638	146.532	99.9593	144.517	100.241	141.991	100.295
142.81	100.638	146.614	99.9569	144.601	100.241	142.076	100.295
142.893	100.638	146.7	99.9546	144.684	100.241	142.158	100.295
142.977	100.638	146.783	99.9521	144.767	100.241	142.241	100.295
143.061	100.638	146.865	99.9497	144.851	100.241	142.324	100.295
143.144	100.638	146.949	99.9474	144.934	100.241	142.409	100.296
143.228	100.638	147.032	99.945	145.016	100.241	142.49	100.296
143.311	100.638	147.116	99.9425	145.1	100.241	142.575	100.296
143.395	100.638	147.199	99.9401	145.183	100.241	142.658	100.296
143.478	100.639	147.283	99.9376	145.267	100.24	142.741	100.296
143.562	100.639	147.365	99.9351	145.35	100.24	142.823	100.296
143.646	100.638	147.449	99.9326	145.433	100.24	142.906	100.296
143.729	100.638	147.532	99.93	145.515	100.24	142.989	100.296
143.812	100.637	147.615	99.9275	145.599	100.24	143.072	100.296
143.896	100.637	147.698	99.9251	145.684	100.24	143.155	100.296
143.977	100.637	147.781	99.9225	145.767	100.24	143.238	100.296
144.061	100.636	147.864	99.92	145.849	100.24	143.321	100.296
144.145	100.636	147.947	99.9175	145.933	100.241	143.404	100.296
144.227	100.636	148.031	99.915	146.016	100.241	143.487	100.296
144.31	100.635	148.113	99.9124	146.099	100.24	143.571	100.296
144.392	100.635	148.197	99.9097	146.182	100.24	143.654	100.297
144.475	100.635	148.279	99.9071	146.265	100.24	143.738	100.297
144.558	100.635	148.362	99.9045	146.347	100.24	143.819	100.297
144.642	100.635	148.445	99.9019	146.432	100.24	143.903	100.297
144.725	100.634	148.527	99.8993	146.514	100.239	143.985	100.297
144.808	100.634	148.611	99.8966	146.597	100.239	144.068	100.297
144.89	100.634	148.695	99.8939	146.681	100.239	144.152	100.297
144.974	100.634	148.778	99.8913	146.764	100.239	144.235	100.297
145.057	100.634	148.861	99.8885	146.848	100.239	144.319	100.297
145.14	100.634	148.945	99.8858	146.931	100.239	144.402	100.297
145.224	100.634	149.028	99.8832	147.014	100.239	144.486	100.297
145.307	100.634	149.111	99.8805	147.097	100.24	144.568	100.297
145.392	100.635	149.195	99.8777	147.18	100.24	144.652	100.297
145.474	100.635	149.277	99.875	147.264	100.24	144.735	100.297
145.559	100.635	149.36	99.8722	147.347	100.24	144.819	100.297
145.642	100.635	149.443	99.8695	147.43	100.239	144.901	100.297
145.725	100.635	149.527	99.8667	147.513	100.239	144.984	100.297
145.809	100.635	149.61	99.864	147.597	100.239	145.068	100.298
145.892	100.634	149.694	99.8612	147.679	100.239	145.151	100.298
145.975	100.635	149.778	99.8583	147.763	100.239	145.234	100.298
146.058	100.635	149.861	99.8555	147.846	100.239	145.317	100.298
146.141	100.635	149.944	99.8527	147.93	100.238	145.4	100.298
146.224	100.635	150.028	99.8498	148.013	100.238	145.483	100.298
146.308	100.635	150.111	99.847	148.096	100.238	145.566	100.298
146.391	100.635	150.194	99.8441	148.179	100.238	145.648	100.298
146.476	100.635	150.277	99.8414	148.262	100.238	145.731	100.298
146.559	100.634	150.36	99.8385	148.346	100.238	145.814	100.298
146.644	100.634	150.444	99.8355	148.429	100.238	145.898	100.298
146.726	100.635	150.526	99.8326	148.511	100.238	145.981	100.298
146.81	100.635	150.609	99.8297	148.594	100.238	146.063	100.298
146.894	100.635	150.693	99.8268	148.678	100.238	146.147	100.299
146.977	100.635	150.776	99.8239	148.761	100.238	146.23	100.299
147.061	100.635	150.859	99.821	148.844	100.238	146.313	100.299
147.144	100.635	150.942	99.818	148.927	100.238	146.397	100.299
147.227	100.635	151.026	99.815	149.01	100.237	146.481	100.299
147.311	100.635	151.109	99.812	149.093	100.237	146.564	100.299
147.395	100.635	151.191	99.809	149.177	100.237	146.649	100.299
147.478	100.635	151.275	99.806	149.26	100.237	146.732	100.299
147.561	100.635	151.358	99.8029	149.343	100.237	146.815	100.299
147.645	100.635	151.443	99.7997	149.426	100.237	146.899	100.299
147.727	100.635	151.526	99.7967	149.51	100.236	146.982	100.3
147.811	100.635	151.609	99.7937	149.593	100.236	147.066	100.3
147.894	100.635	151.693	99.7906	149.676	100.236	147.149	100.3
147.977	100.635	151.775	99.7875	149.759	100.236	147.233	100.3
148.06	100.635	151.859	99.7843	149.844	100.236	147.315	100.3
148.143	100.636	151.943	99.7811	149.927	100.236	147.398	100.3
148.225	100.636	152.025	99.778	150.01	100.236	147.481	100.3
148.309	100.636	152.108	99.7748	150.093	100.236	147.563	100.3
148.39	100.636	152.191	99.7716	150.176	100.236	147.647	100.3
148.473	100.636	152.274	99.7684	150.26	100.236	147.73	100.3
148.557	100.635	152.357	99.7652	150.343	100.236	147.813	100.3
148.64	100.635	152.44	99.762	150.426	100.236	147.895	100.3
148.722	100.636	152.522	99.7587	150.509	100.236	147.979	100.3
148.806	100.636	152.605	99.7555	150.592	100.236	148.062	100.3
148.889	100.637	152.688	99.7523	150.675	100.235	148.146	100.3
148.972	100.638	152.771	99.749	150.758	100.235	148.229	100.3
149.055	100.638	152.855	99.7457	150.841	100.235	148.312	100.3
149.138	100.638	152.938	99.7424	150.923	100.235	148.395	100.301
149.221	100.638	153.021	99.7391	151.006	100.235	148.479	100.3
149.303	100.639	153.104	99.7357	151.09	100.236	148.562	100.301
149.386	100.639	153.186	99.7325	151.172	100.236	148.645	100.301
149.467	100.639	153.271	99.7291	151.256	100.236	148.728	100.301
149.55	100.639	153.353	99.7258	151.339	100.236	148.812	100.301
149.633	100.638	153.437	99.7225	151.422	100.235	148.894	100.301
149.715	100.638	153.521	99.7192	151.507	100.235	148.977	100.301
149.797	100.638	153.604	99.7158	151.589	100.235	149.061	100.301
149.881	100.638	153.688	99.7126	151.672	100.235	149.143	100.301
149.962	100.639	153.771	99.7093	151.756	100.234	149.226	100.301
150.046	100.638	153.854	99.706	151.84	100.234	149.309	100.301
150.129	100.638	153.938	99.7026	151.921	100.234	149.393	100.301
150.211	100.638	154.021	99.6992	152.005	100.234	149.477	100.301
150.295	100.638	154.105	99.6959	152.089	100.234	149.56	100.301
150.378	100.638	154.188	99.6925	152.173	100.234	149.642	100.301
150.462	100.637	154.271	99.6891	152.255	100.234	149.726	100.301
150.545	100.637	154.354	99.6856	152.339	100.234	149.81	100.301
150.629	100.637	154.437	99.6822	152.422	100.233	149.893	100.301
150.713	100.637	154.519	99.6787	152.505	100.233	149.975	100.301
150.797	100.637	154.603	99.6753	152.588	100.233	150.059	100.302
150.881	100.637	154.686	99.6718	152.67	100.233	150.143	100.302
150.965	100.637	154.769	99.6683	152.753	100.233	150.225	100.302
151.049	100.637	154.852	99.6647	152.837	100.233	150.311	100.302
151.133	100.638	154.935	99.6612	152.92	100.233	150.393	100.302
151.217	100.638	155.018	99.6576	153.003	100.232	150.476	100.302
151.302	100.638	155.101	99.6541	153.086	100.232	150.56	100.302
151.385	100.638	155.185	99.6505	153.169	100.232	150.642	100.302
151.468	100.637	155.268	99.647	153.252	100.232	150.726	100.302
151.552	100.637	155.35	99.6433	153.335	100.232	150.809	100.302
151.636	100.637	155.434	99.6397	153.419	100.232	150.891	100.302
151.719	100.636	155.517	99.636	153.503	100.232	150.974	100.302
151.801	100.636	155.601	99.6324	153.587	100.232	151.057	100.302
151.885	100.636	155.685	99.6288	153.67	100.231	151.141	100.302
151.968	100.636	155.768	99.6252	153.753	100.231	151.225	100.302
152.051	100.636	155.851	99.6216	153.837	100.231	151.307	100.303
152.133	100.637	155.934	99.618	153.919	100.231	151.39	100.303
152.217	100.637	156.017	99.6144	154.002	100.231	151.473	100.303
152.299	100.637	156.1	99.6108	154.087	100.231	151.556	100.303
152.383	100.637	156.183	99.6072	154.169	100.231	151.64	100.303
152.465	100.637	156.267	99.6036	154.252	100.231	151.722	100.303
152.548	100.638	156.35	99.6	154.335	100.231	151.805	100.303
152.631	100.638	156.434	99.5964	154.419	100.231	151.888	100.303
152.714	100.638	156.515	99.5928	154.5	100.23	151.971	100.303
152.797	100.639	156.598	99.5892	154.583	100.23	152.055	100.303
152.881	100.639	156.681	99.5856	154.666	100.23	152.138	100.303
152.963	100.639	156.764	99.5819	154.75	100.229	152.221	100.303
153.046	100.639	156.847	99.5782	154.832	100.229	152.305	100.303
153.128	100.639	156.929	99.5745	154.917	100.229	152.388	100.303
153.211	100.639	157.013	99.5708	155	100.229	152.47	100.303
153.294	100.639	157.097	99.5672	155.082	100.229	152.554	100.303
153.376	100.639	157.179	99.5635	155.166	100.229	152.637	100.303
153.459	100.639	157.262	99.5598	155.249	100.229	152.721	100.303
153.541	100.639	157.345	99.5562	155.332	100.229	152.803	100.303
153.625	100.639	157.43	99.5526	155.415	100.228	152.887	100.303
153.707	100.639	157.513	99.5489	155.498	100.228	152.971	100.303
153.789	100.639	157.597	99.5451	155.582	100.228	153.054	100.303
153.873	100.639	157.679	99.5414	155.665	100.228	153.137	100.304
153.956	100.639	157.763	99.5379	155.748	100.228	153.221	100.304
154.038	100.639	157.846	99.5343	155.832	100.228	153.303	100.304
154.121	100.639	157.929	99.5305	155.915	100.227	153.387	100.304
154.204	100.638	158.013	99.5268	155.998	100.227	153.47	100.304
154.288	100.638	158.095	99.5232	156.08	100.227	153.553	100.304
154.371	100.638	158.179	99.5195	156.164	100.227	153.637	100.304
154.455	100.637	158.261	99.5157	156.247	100.227	153.72	100.304
154.538	100.637	158.345	99.512	156.33	100.227	153.803	100.304
154.621	100.637	158.427	99.5084	156.413	100.227	153.886	100.304
154.704	100.637	158.511	99.5047	156.496	100.227	153.97	100.304
154.787	100.637	158.593	99.5011	156.579	100.227	154.053	100.304
154.87	100.637	158.676	99.4974	156.663	100.227	154.136	100.304
154.953	100.637	158.759	99.4938	156.746	100.227	154.219	100.305
155.037	100.637	158.842	99.4902	156.828	100.226	154.302	100.305
155.12	100.637	158.926	99.4865	156.912	100.226	154.385	100.305
155.203	100.637	159.01	99.4828	156.995	100.226	154.469	100.305
155.286	100.637	159.093	99.4792	157.079	100.226	154.551	100.305
155.371	100.637	159.177	99.4756	157.161	100.225	154.635	100.305
155.453	100.637	159.259	99.472	157.245	100.225	154.719	100.305
155.537	100.637	159.342	99.4685	157.328	100.225	154.802	100.305
155.62	100.637	159.426	99.465	157.411	100.226	154.885	100.305
155.703	100.637	159.509	99.4615	157.494	100.226	154.969	100.305
155.787	100.638	159.593	99.4579	157.577	100.226	155.051	100.305
155.87	100.637	159.675	99.4543	157.661	100.225	155.135	100.305
155.954	100.636	159.758	99.4508	157.744	100.225	155.219	100.305
156.036	100.636	159.841	99.4473	157.828	100.225	155.301	100.305
156.118	100.636	159.925	99.4438	157.91	100.225	155.384	100.305
156.201	100.636	160.009	99.4402	157.994	100.225	155.467	100.305
156.284	100.636	160.092	99.4367	158.077	100.225	155.55	100.305
156.367	100.636	160.175	99.4333	158.16	100.224	155.633	100.305
156.449	100.636	160.258	99.4298	158.243	100.224	155.717	100.306
156.532	100.637	160.341	99.4264	158.326	100.224	155.8	100.306
156.616	100.637	160.425	99.423	158.409	100.224	155.883	100.306
156.698	100.637	160.508	99.4195	158.492	100.224	155.965	100.306
156.781	100.637	160.59	99.4161	158.576	100.223	156.049	100.306
156.865	100.637	160.674	99.4127	158.657	100.223	156.132	100.306
156.948	100.637	160.757	99.4093	158.741	100.223	156.215	100.306
157.03	100.637	160.84	99.4059	158.825	100.223	156.299	100.306
157.114	100.636	160.923	99.4026	158.908	100.222	156.382	100.306
157.197	100.636	161.007	99.3993	158.991	100.222	156.465	100.306
157.279	100.637	161.09	99.3961	159.074	100.222	156.548	100.306
157.362	100.637	161.172	99.3929	159.158	100.222	156.631	100.306
157.445	100.637	161.257	99.3898	159.241	100.222	156.715	100.306
157.528	100.637	161.339	99.3865	159.324	100.221	156.797	100.306
157.61	100.637	161.423	99.3832	159.408	100.221	156.881	100.306
157.693	100.637	161.506	99.3799	159.49	100.221	156.964	100.306
157.776	100.637	161.59	99.3767	159.574	100.221	157.047	100.306
157.86	100.637	161.672	99.3735	159.658	100.221	157.131	100.306
157.944	100.637	161.755	99.3703	159.742	100.22	157.213	100.306
158.026	100.637	161.839	99.3672	159.824	100.22	157.297	100.306
158.11	100.637	161.923	99.3641	159.908	100.22	157.38	100.306
158.194	100.637	162.006	99.361	159.99	100.219	157.463	100.306
158.278	100.637	162.089	99.3578	160.074	100.219	157.546	100.306
158.36	100.638	162.172	99.3547	160.158	100.219	157.63	100.306
158.443	100.637	162.256	99.3516	160.24	100.219	157.712	100.306
158.526	100.637	162.339	99.3486	160.323	100.219	157.796	100.306
158.61	100.638	162.422	99.3456	160.406	100.219	157.879	100.306
158.693	100.638	162.506	99.3425	160.489	100.219	157.962	100.306
158.777	100.638	162.589	99.3396	160.573	100.219	158.045	100.306
158.859	100.638	162.672	99.3366	160.656	100.219	158.129	100.306
158.942	100.638	162.755	99.3337	160.739	100.219	158.211	100.306
159.025	100.638	162.839	99.3307	160.822	100.218	158.295	100.306
159.107	100.638	162.921	99.3279	160.906	100.218	158.378	100.306
159.19	100.638	163.004	99.3252	160.989	100.218	158.461	100.306
159.274	100.637	163.087	99.3224	161.071	100.218	158.544	100.306
159.356	100.637	163.168	99.3195	161.154	100.217	158.627	100.306
159.439	100.637	163.253	99.3168	161.238	100.217	158.711	100.306
159.522	100.637	163.335	99.314	161.321	100.217	158.794	100.306
159.605	100.636	163.418	99.3112	161.404	100.217	158.878	100.306
159.689	100.636	163.502	99.3084	161.487	100.217	158.959	100.306
159.772	100.636	163.585	99.3059	161.57	100.216	159.044	100.306
159.855	100.636	163.668	99.3033	161.655	100.216	159.127	100.306
159.938	100.636	163.751	99.3005	161.737	100.216	159.21	100.306
160.02	100.636	163.834	99.2977	161.821	100.216	159.293	100.306
160.105	100.637	163.918	99.2952	161.905	100.216	159.376	100.307
160.186	100.637	164.001	99.2928	161.988	100.216	159.459	100.307
160.27	100.637	164.085	99.2901	162.07	100.216	159.542	100.307
160.352	100.638	164.168	99.2875	162.154	100.215	159.626	100.307
160.435	100.639	164.251	99.2851	162.237	100.215	159.709	100.307
160.518	100.639	164.335	99.2827	162.319	100.215	159.791	100.307
160.601	100.639	164.417	99.2802	162.403	100.214	159.875	100.307
160.684	100.638	164.501	99.2776	162.486	100.214	159.958	100.307
160.768	100.638	164.585	99.2751	162.57	100.214	160.042	100.307
160.852	100.638	164.667	99.2727	162.652	100.214	160.125	100.307
160.935	100.638	164.75	99.2703	162.735	100.214	160.208	100.307
161.019	100.638	164.833	99.2678	162.819	100.214	160.292	100.307
161.103	100.638	164.917	99.2655	162.903	100.214	160.375	100.307
161.186	100.638	165.001	99.2632	162.985	100.213	160.46	100.307
161.27	100.638	165.083	99.2608	163.069	100.213	160.543	100.307
161.354	100.637	165.165	99.2585	163.151	100.213	160.626	100.308
161.438	100.637	165.249	99.2561	163.234	100.213	160.71	100.308
161.521	100.637	165.333	99.2539	163.318	100.213	160.793	100.308
161.605	100.637	165.415	99.2517	163.401	100.213	160.876	100.308
161.689	100.638	165.498	99.2494	163.484	100.213	160.959	100.308
161.773	100.638	165.581	99.2471	163.567	100.212	161.043	100.308
161.856	100.638	165.666	99.2448	163.65	100.212	161.125	100.308
161.94	100.638	165.749	99.2425	163.734	100.212	161.207	100.308
162.023	100.638	165.831	99.2403	163.818	100.211	161.291	100.308
162.106	100.638	165.914	99.2381	163.901	100.211	161.375	100.308
162.189	100.638	165.998	99.236	163.983	100.211	161.456	100.308
162.273	100.638	166.08	99.234	164.066	100.211	161.539	100.308
162.356	100.638	166.163	99.2319	164.15	100.211	161.623	100.308
162.439	100.638	166.248	99.2298	164.232	100.211	161.706	100.308
162.522	100.638	166.33	99.2277	164.315	100.211	161.788	100.308
162.604	100.638	166.413	99.2256	164.399	100.21	161.872	100.308
162.686	100.638	166.496	99.2233	164.482	100.21	161.955	100.308
162.769	100.638	166.58	99.2211	164.564	100.21	162.038	100.308
162.851	100.638	166.662	99.2191	164.648	100.21	162.121	100.308
162.933	100.638	166.745	99.2171	164.732	100.209	162.204	100.308
163.017	100.638	166.829	99.2151	164.814	100.209	162.288	100.308
163.099	100.638	166.911	99.2132	164.897	100.209	162.371	100.308
163.182	100.638	166.994	99.2112	164.98	100.208	162.453	100.308
163.264	100.638	167.077	99.2091	165.064	100.208	162.537	100.308
163.348	100.637	167.16	99.2072	165.147	100.207	162.621	100.309
163.43	100.637	167.244	99.2052	165.23	100.207	162.704	100.309
163.513	100.637	167.327	99.2031	165.313	100.207	162.787	100.309
163.595	100.637	167.409	99.2011	165.397	100.207	162.87	100.309
163.679	100.637	167.493	99.1991	165.48	100.207	162.954	100.309
163.762	100.637	167.575	99.197	165.565	100.206	163.037	100.309
163.844	100.637	167.66	99.195	165.647	100.206	163.12	100.309
163.927	100.637	167.743	99.193	165.73	100.206	163.203	100.309
164.01	100.637	167.826	99.1911	165.813	100.206	163.287	100.309
164.092	100.636	167.91	99.1892	165.896	100.205	163.37	100.309
164.175	100.636	167.993	99.1872	165.98	100.205	163.453	100.309
164.258	100.635	168.076	99.1853	166.063	100.204	163.536	100.309
164.341	100.635	168.159	99.1834	166.146	100.204	163.619	100.309
164.423	100.634	168.243	99.1814	166.228	100.204	163.702	100.309
164.507	100.634	168.326	99.1795	166.311	100.204	163.785	100.309
164.589	100.634	168.409	99.1775	166.395	100.203	163.868	100.309
164.671	100.634	168.493	99.1756	166.478	100.203	163.952	100.309
164.755	100.635	168.577	99.1737	166.56	100.203	164.034	100.309
164.839	100.636	168.658	99.1718	166.645	100.202	164.118	100.309
164.922	100.636	168.741	99.1699	166.727	100.202	164.201	100.309
165.006	100.636	168.825	99.1681	166.811	100.202	164.285	100.309
165.09	100.637	168.909	99.1662	166.895	100.202	164.367	100.309
165.174	100.637	168.991	99.1644	166.977	100.202	164.45	100.309
165.257	100.637	169.074	99.1626	167.061	100.202	164.534	100.309
165.342	100.637	169.157	99.1607	167.144	100.202	164.617	100.309
165.425	100.637	169.24	99.159	167.227	100.202	164.701	100.309
165.509	100.638	169.323	99.1572	167.31	100.201	164.784	100.309
165.592	100.638	169.406	99.1553	167.393	100.201	164.867	100.309
165.676	100.638	169.491	99.1534	167.477	100.201	164.951	100.309
165.76	100.638	169.573	99.1514	167.561	100.2	165.033	100.309
165.843	100.637	169.658	99.1495	167.643	100.2	165.117	100.309
165.926	100.637	169.74	99.1477	167.726	100.199	165.2	100.31
166.01	100.637	169.823	99.1458	167.81	100.199	165.283	100.31
166.093	100.636	169.908	99.1439	167.892	100.199	165.367	100.31
166.177	100.636	169.99	99.142	167.976	100.198	165.449	100.31
166.261	100.636	170.074	99.1401	168.058	100.199	165.532	100.31
166.345	100.636	170.157	99.1381	168.141	100.199	165.616	100.31
166.428	100.636	170.242	99.1363	168.224	100.199	165.698	100.31
166.51	100.636	170.324	99.1344	168.307	100.198	165.782	100.31
166.593	100.636	170.408	99.1325	168.39	100.198	165.865	100.31
166.676	100.635	170.49	99.1305	168.473	100.197	165.948	100.31
166.759	100.634	170.573	99.1285	168.556	100.197	166.032	100.31
166.841	100.633	170.657	99.1266	168.639	100.197	166.115	100.31
166.924	100.632	170.74	99.1246	168.724	100.196	166.198	100.31
167.007	100.632	170.822	99.1226	168.808	100.196	166.282	100.31
167.09	100.632	170.906	99.1207	168.89	100.195	166.366	100.31
167.173	100.632	170.99	99.1188	168.974	100.195	166.448	100.31
167.256	100.632	171.073	99.1168	169.057	100.195	166.532	100.31
167.339	100.631	171.156	99.1148	169.14	100.194	166.615	100.31
167.422	100.631	171.24	99.1129	169.224	100.194	166.697	100.31
167.505	100.631	171.322	99.1109	169.307	100.194	166.781	100.311
167.588	100.631	171.405	99.1089	169.389	100.194	166.864	100.311
167.671	100.631	171.488	99.1068	169.473	100.193	166.947	100.311
167.754	100.631	171.573	99.1046	169.557	100.193	167.03	100.311
167.838	100.631	171.654	99.1024	169.639	100.193	167.113	100.311
167.922	100.632	171.737	99.1002	169.722	100.193	167.196	100.311
168.006	100.634	171.821	99.0981	169.806	100.192	167.279	100.311
168.089	100.635	171.905	99.096	169.888	100.192	167.363	100.311
168.173	100.636	171.988	99.0939	169.971	100.191	167.445	100.311
168.256	100.637	172.07	99.0918	170.055	100.191	167.528	100.311
168.34	100.637	172.153	99.0898	170.139	100.191	167.611	100.311
168.423	100.638	172.237	99.0877	170.222	100.191	167.694	100.311
168.506	100.638	172.32	99.0856	170.306	100.19	167.778	100.311
168.589	100.637	172.402	99.0835	170.388	100.19	167.861	100.311
168.671	100.637	172.486	99.0813	170.472	100.19	167.944	100.311
168.753	100.637	172.569	99.0791	170.554	100.189	168.028	100.311
168.836	100.637	172.652	99.0769	170.638	100.189	168.111	100.311
168.919	100.637	172.734	99.0747	170.721	100.189	168.194	100.311
169.001	100.637	172.818	99.0724	170.805	100.189	168.278	100.311
169.082	100.637	172.901	99.0702	170.888	100.189	168.361	100.311
169.165	100.637	172.985	99.0679	170.971	100.189	168.445	100.311
169.247	100.637	173.068	99.0656	171.054	100.188	168.527	100.312
169.331	100.637	173.151	99.0632	171.137	100.188	168.61	100.312
169.412	100.638	173.235	99.0609	171.22	100.188	168.694	100.312
169.495	100.638	173.319	99.0585	171.303	100.187	168.776	100.312
169.579	100.638	173.403	99.056	171.386	100.187	168.859	100.312
169.662	100.637	173.487	99.0535	171.47	100.186	168.943	100.312
169.745	100.637	173.57	99.0509	171.552	100.186	169.025	100.313
169.829	100.637	173.654	99.0484	171.636	100.186	169.11	100.313
169.912	100.636	173.736	99.046	171.719	100.186	169.192	100.313
169.995	100.636	173.82	99.0435	171.802	100.185	169.276	100.313
170.079	100.635	173.903	99.0409	171.885	100.185	169.359	100.313
170.163	100.635	173.987	99.0384	171.969	100.184	169.442	100.313
170.247	100.635	174.07	99.0358	172.051	100.184	169.525	100.313
170.329	100.635	174.151	99.0332	172.134	100.184	169.607	100.313
170.412	100.635	174.235	99.0306	172.217	100.184	169.691	100.313
170.497	100.634	174.317	99.028	172.301	100.183	169.774	100.313
170.579	100.634	174.399	99.0252	172.385	100.183	169.857	100.313
170.662	100.633	174.482	99.0224	172.468	100.183	169.941	100.313
170.746	100.631	174.565	99.0197	172.552	100.182	170.024	100.313
170.83	100.631	174.648	99.0169	172.634	100.182	170.107	100.313
170.913	100.631	174.731	99.0141	172.717	100.181	170.19	100.313
170.996	100.632	174.814	99.0112	172.801	100.181	170.274	100.313
171.08	100.633	174.897	99.0083	172.884	100.181	170.357	100.313
171.162	100.633	174.98	99.0054	172.967	100.181	170.441	100.313
171.246	100.633	175.065	99.0024	173.05	100.18	170.524	100.313
171.329	100.633	175.147	98.9994	173.133	100.18	170.607	100.313
171.411	100.632	175.231	98.9965	173.215	100.18	170.69	100.313
171.494	100.632	175.314	98.9935	173.299	100.179	170.773	100.313
171.578	100.631	175.397	98.9905	173.382	100.179	170.856	100.313
171.661	100.631	175.482	98.9873	173.466	100.178	170.939	100.313
171.746	100.631	175.564	98.9841	173.549	100.178	171.023	100.313
171.828	100.632	175.648	98.9808	173.632	100.178	171.107	100.313
171.911	100.632	175.73	98.9775	173.716	100.178	171.19	100.313
171.995	100.633	175.814	98.9741	173.798	100.177	171.272	100.313
172.079	100.633	175.896	98.9707	173.881	100.177	171.356	100.313
172.163	100.634	175.98	98.9673	173.964	100.177	171.439	100.313
172.245	100.634	176.062	98.9639	174.048	100.176	171.522	100.313
172.33	100.635	176.146	98.9604	174.132	100.176	171.606	100.313
172.412	100.635	176.23	98.9569	174.214	100.175	171.688	100.313
172.497	100.636	176.312	98.9532	174.297	100.175	171.772	100.313
172.579	100.636	176.396	98.9495	174.381	100.175	171.854	100.314
172.663	100.637	176.479	98.9457	174.465	100.175	171.939	100.314
172.747	100.637	176.562	98.942	174.548	100.175	172.022	100.314
172.831	100.638	176.644	98.9382	174.63	100.174	172.104	100.314
172.913	100.638	176.729	98.9345	174.714	100.174	172.187	100.314
172.996	100.638	176.811	98.9306	174.797	100.173	172.27	100.314
173.079	100.637	176.894	98.9267	174.88	100.173	172.353	100.314
173.161	100.637	176.978	98.9227	174.964	100.173	172.437	100.314
173.244	100.637	177.061	98.9187	175.048	100.173	172.519	100.314
173.328	100.637	177.144	98.9147	175.131	100.172	172.603	100.314
173.411	100.637	177.227	98.9105	175.214	100.172	172.686	100.314
173.493	100.637	177.31	98.9063	175.297	100.172	172.769	100.314
173.577	100.637	177.393	98.9021	175.38	100.171	172.852	100.314
173.66	100.637	177.477	98.8978	175.464	100.171	172.936	100.314
173.743	100.637	177.559	98.8934	175.546	100.171	173.018	100.314
173.826	100.637	177.643	98.8889	175.629	100.17	173.102	100.314
173.909	100.636	177.727	98.8843	175.713	100.17	173.186	100.314
173.992	100.637	177.81	98.8796	175.797	100.17	173.27	100.314
174.075	100.636	177.893	98.8749	175.88	100.169	173.352	100.314
174.158	100.637	177.976	98.8701	175.961	100.169	173.436	100.314
174.241	100.637	178.06	98.8652	176.045	100.169	173.519	100.314
174.324	100.637	178.144	98.8603	176.128	100.169	173.602	100.314
174.407	100.637	178.227	98.8553	176.212	100.169	173.684	100.314
174.491	100.637	178.31	98.8502	176.295	100.168	173.767	100.315
174.574	100.636	178.394	98.8449	176.378	100.168	173.851	100.315
174.657	100.637	178.476	98.8396	176.461	100.168	173.933	100.315
174.74	100.636	178.559	98.8342	176.544	100.167	174.016	100.315
174.823	100.636	178.642	98.8287	176.628	100.167	174.1	100.315
174.907	100.636	178.725	98.8231	176.712	100.166	174.183	100.315
174.99	100.636	178.808	98.8175	176.794	100.166	174.266	100.315
175.073	100.636	178.891	98.8119	176.878	100.166	174.348	100.315
175.155	100.637	178.974	98.8061	176.961	100.165	174.432	100.315
175.239	100.637	179.057	98.8003	177.044	100.165	174.516	100.315
175.322	100.638	179.14	98.7943	177.128	100.166	174.599	100.315
175.405	100.639	179.224	98.7883	177.21	100.166	174.681	100.315
175.488	100.64	179.307	98.7822	177.294	100.166	174.766	100.315
175.571	100.641	179.391	98.776	177.378	100.165	174.849	100.315
175.654	100.641	179.474	98.7697	177.46	100.165	174.932	100.315
175.737	100.642	179.558	98.7634	177.544	100.164	175.015	100.315
175.82	100.642	179.641	98.7568	177.627	100.164	175.099	100.315
175.903	100.642	179.724	98.7501	177.709	100.163	175.183	100.315
175.985	100.642	179.807	98.7433	177.793	100.163	175.265	100.315
176.068	100.641	179.891	98.7364	177.875	100.163	175.348	100.315
176.151	100.641	179.974	98.7295	177.958	100.162	175.431	100.315
176.234	100.641	180.056	98.7224	178.042	100.162	175.515	100.315
176.317	100.641	180.139	98.7152	178.125	100.162	175.598	100.315
176.4	100.641	180.224	98.7078	178.208	100.161	175.681	100.315
176.483	100.64	180.305	98.7001	178.29	100.161	175.764	100.315
176.566	100.64	180.389	98.6925	178.373	100.161	175.848	100.315
176.649	100.64	180.472	98.6846	178.457	100.161	175.929	100.315
176.731	100.64	180.555	98.6768	178.54	100.161	176.013	100.315
176.815	100.64	180.638	98.6689	178.623	100.16	176.097	100.315
176.898	100.639	180.721	98.6609	178.706	100.16	176.179	100.315
176.982	100.639	180.805	98.6526	178.789	100.159	176.263	100.315
177.065	100.638	180.888	98.6444	178.872	100.159	176.346	100.315
177.148	100.638	180.971	98.6353	178.956	100.158	176.429	100.315
177.231	100.638	181.053	98.6265	179.038	100.158	176.513	100.315
177.316	100.638	181.137	98.6177	179.123	100.157	176.595	100.315
177.399	100.638	181.22	98.6088	179.205	100.157	176.679	100.315
177.483	100.638	181.303	98.6	179.289	100.156	176.762	100.315
177.567	100.638	181.386	98.5906	179.372	100.156	176.846	100.315
177.649	100.638	181.469	98.5814	179.455	100.156	176.929	100.315
177.733	100.638	181.553	98.5715	179.538	100.156	177.012	100.316
177.817	100.639	181.635	98.5614	179.623	100.155	177.096	100.315
177.9	100.64	181.719	98.551	179.705	100.155	177.179	100.316
177.985	100.64	181.803	98.5407	179.789	100.154	177.262	100.316
178.068	100.64	181.886	98.5299	179.872	100.154	177.346	100.316
178.152	100.64	181.969	98.519	179.955	100.154	177.428	100.316
178.234	100.64	182.053	98.5077	180.037	100.153	177.512	100.316
178.317	100.64	182.135	98.4967	180.12	100.153	177.595	100.316
178.4	100.64	182.219	98.4852	180.204	100.152	177.678	100.316
178.483	100.64	182.302	98.4737	180.287	100.152	177.761	100.316
178.565	100.64	182.385	98.4615	180.369	100.151	177.845	100.316
178.648	100.639	182.469	98.4496	180.452	100.151	177.927	100.316
178.731	100.639	182.552	98.4367	180.536	100.15	178.01	100.316
178.814	100.639	182.635	98.4244	180.619	100.15	178.093	100.316
178.896	100.639	182.719	98.4121	180.703	100.15	178.177	100.316
178.979	100.639	182.801	98.4001	180.786	100.15	178.259	100.316
179.063	100.639	182.885	98.3872	180.87	100.149	178.342	100.316
179.145	100.638	182.967	98.3742	180.952	100.149	178.425	100.316
179.228	100.638	183.05	98.3618	181.035	100.148	178.509	100.316
179.312	100.638	183.133	98.3491	181.119	100.148	178.592	100.316
179.395	100.638	183.216	98.3365	181.203	100.148	178.675	100.316
179.478	100.638	183.299	98.3238	181.286	100.148	178.759	100.316
179.562	100.638	183.382	98.3113	181.369	100.147	178.842	100.316
179.646	100.637	183.466	98.2982	181.452	100.147	178.925	100.316
179.729	100.637	183.548	98.2862	181.537	100.146	179.008	100.316
179.811	100.637	183.632	98.2749	181.619	100.146	179.092	100.317
179.894	100.637	183.715	98.2629	181.703	100.145	179.174	100.317
179.977	100.637	183.799	98.25	181.786	100.145	179.258	100.317
180.06	100.636	183.882	98.2379	181.868	100.144	179.341	100.317
180.143	100.636	183.966	98.2252	181.952	100.144	179.425	100.317
180.226	100.635	184.049	98.213	182.035	100.143	179.507	100.317
180.31	100.635	184.133	98.2008	182.118	100.143	179.591	100.317
180.394	100.635	184.214	98.1885	182.201	100.143	179.674	100.317
180.477	100.635	184.299	98.1763	182.285	100.143	179.757	100.317
180.561	100.635	184.382	98.1645	182.368	100.143	179.841	100.317
180.643	100.634	184.464	98.1531	182.451	100.143	179.924	100.317
180.727	100.634	184.548	98.1421	182.534	100.142	180.007	100.317
180.811	100.634	184.631	98.1309	182.618	100.142	180.089	100.317
180.894	100.634	184.714	98.1197	182.7	100.141	180.173	100.317
180.978	100.634	184.796	98.1094	182.784	100.141	180.257	100.317
181.06	100.635	184.88	98.099	182.867	100.141	180.34	100.317
181.146	100.635	184.963	98.0887	182.949	100.14	180.423	100.317
181.227	100.636	185.046	98.0785	183.032	100.14	180.505	100.317
181.312	100.636	185.129	98.0684	183.116	100.139	180.589	100.316
181.395	100.636	185.212	98.0576	183.199	100.139	180.672	100.316
181.478	100.636	185.295	98.0474	183.282	100.138	180.755	100.316
181.562	100.636	185.378	98.037	183.366	100.138	180.838	100.316
181.644	100.636	185.461	98.0267	183.448	100.138	180.922	100.317
181.728	100.636	185.545	98.0168	183.531	100.138	181.005	100.317
181.811	100.635	185.628	98.0069	183.616	100.137	181.088	100.317
181.893	100.636	185.711	97.9971	183.698	100.137	181.171	100.317
181.977	100.636	185.793	97.9873	183.782	100.136	181.255	100.317
182.059	100.635	185.878	97.9775	183.865	100.136	181.337	100.317
182.142	100.635	185.961	97.9678	183.949	100.136	181.421	100.317
182.225	100.635	186.045	97.9581	184.032	100.135	181.505	100.317
182.307	100.636	186.128	97.9485	184.116	100.135	181.588	100.317
182.39	100.636	186.212	97.939	184.199	100.134	181.671	100.317
182.472	100.636	186.295	97.9295	184.282	100.134	181.754	100.317
182.555	100.636	186.378	97.92	184.365	100.134	181.837	100.317
182.637	100.636	186.461	97.9106	184.449	100.133	181.921	100.317
182.719	100.636	186.544	97.9013	184.531	100.133	182.004	100.317
182.802	100.637	186.627	97.8921	184.615	100.132	182.087	100.317
182.884	100.637	186.71	97.8829	184.698	100.132	182.171	100.317
182.967	100.636	186.792	97.8739	184.781	100.131	182.253	100.317
183.05	100.636	186.876	97.865	184.863	100.131	182.337	100.317
183.133	100.636	186.959	97.8562	184.946	100.131	182.421	100.317
183.217	100.636	187.042	97.8475	185.03	100.13	182.503	100.317
183.3	100.636	187.125	97.839	185.113	100.13	182.587	100.317
183.382	100.636	187.208	97.8305	185.196	100.13	182.67	100.317
183.466	100.637	187.291	97.8222	185.279	100.129	182.752	100.317
183.55	100.637	187.374	97.814	185.363	100.129	182.835	100.318
183.634	100.637	187.457	97.806	185.445	100.128	182.918	100.318
183.717	100.637	187.541	97.798	185.53	100.127	183.002	100.318
183.801	100.637	187.625	97.7901	185.613	100.127	183.085	100.318
183.886	100.637	187.708	97.7823	185.697	100.127	183.168	100.318
183.969	100.637	187.791	97.7747	185.779	100.127	183.252	100.318
184.052	100.637	187.874	97.7673	185.863	100.126	183.336	100.318
184.135	100.637	187.957	97.76	185.946	100.126	183.418	100.318
184.218	100.637	188.04	97.7528	186.029	100.125	183.501	100.318
184.301	100.636	188.124	97.7457	186.113	100.125	183.584	100.318
184.385	100.636	188.208	97.7388	186.196	100.124	183.667	100.318
184.468	100.637	188.292	97.7321	186.278	100.124	183.751	100.318
184.552	100.637	188.375	97.7254	186.362	100.124	183.833	100.318
184.635	100.637	188.458	97.719	186.445	100.123	183.918	100.318
184.718	100.637	188.541	97.7127	186.527	100.122	184	100.318
184.8	100.637	188.624	97.7065	186.61	100.122	184.083	100.318
184.884	100.637	188.708	97.7003	186.694	100.121	184.166	100.318
184.967	100.637	188.79	97.6943	186.777	100.121	184.249	100.318
185.049	100.636	188.873	97.6885	186.86	100.121	184.332	100.319
185.132	100.636	188.954	97.6828	186.943	100.121	184.415	100.319
185.214	100.636	189.039	97.6773	187.026	100.12	184.499	100.319
185.297	100.637	189.122	97.6718	187.109	100.12	184.581	100.319
185.38	100.637	189.205	97.6665	187.193	100.119	184.665	100.319
185.463	100.636	189.288	97.6612	187.276	100.119	184.749	100.319
185.546	100.636	189.372	97.6561	187.358	100.118	184.832	100.319
185.63	100.635	189.455	97.6512	187.442	100.118	184.915	100.319
185.713	100.635	189.539	97.6464	187.525	100.117	184.998	100.319
185.796	100.635	189.621	97.6417	187.609	100.117	185.081	100.32
185.881	100.636	189.705	97.6371	187.693	100.116	185.164	100.32
185.963	100.635	189.788	97.6327	187.774	100.116	185.247	100.32
186.046	100.635	189.872	97.6282	187.858	100.115	185.33	100.32
186.13	100.635	189.955	97.6239	187.942	100.115	185.412	100.32
186.214	100.635	190.039	97.6197	188.025	100.114	185.495	100.32
186.298	100.635	190.122	97.6155	188.107	100.114	185.579	100.32
186.382	100.634	190.206	97.6113	188.191	100.113	185.662	100.32
186.465	100.634	190.29	97.6072	188.273	100.113	185.745	100.32
186.549	100.634	190.373	97.6034	188.357	100.112	185.828	100.32
186.633	100.633	190.456	97.5996	188.439	100.111	185.911	100.32
186.716	100.633	190.539	97.596	188.522	100.111	185.994	100.321
186.799	100.632	190.623	97.5924	188.606	100.111	186.077	100.321
186.883	100.632	190.706	97.589	188.688	100.111	186.161	100.32
186.966	100.632	190.789	97.5855	188.772	100.11	186.244	100.32
187.05	100.632	190.872	97.5821	188.855	100.11	186.328	100.32
187.132	100.631	190.955	97.5788	188.939	100.109	186.411	100.32
187.215	100.631	191.038	97.5756	189.021	100.109	186.494	100.32
187.298	100.631	191.12	97.5725	189.105	100.108	186.578	100.321
187.382	100.631	191.204	97.5694	189.187	100.107	186.66	100.321
187.465	100.632	191.286	97.5665	189.271	100.107	186.743	100.321
187.548	100.632	191.369	97.5636	189.355	100.106	186.827	100.321
187.63	100.631	191.453	97.5607	189.437	100.106	186.91	100.321
187.713	100.631	191.536	97.5579	189.52	100.105	186.993	100.32
187.796	100.631	191.619	97.5552	189.604	100.104	187.077	100.32
187.878	100.631	191.702	97.5526	189.688	100.104	187.159	100.32
187.962	100.631	191.786	97.5499	189.772	100.104	187.243	100.32
188.044	100.631	191.868	97.5473	189.854	100.103	187.327	100.32
188.127	100.631	191.951	97.5447	189.938	100.103	187.41	100.32
188.21	100.631	192.034	97.5423	190.021	100.102	187.493	100.32
188.292	100.631	192.118	97.5397	190.103	100.102	187.576	100.32
188.376	100.631	192.202	97.5373	190.188	100.101	187.659	100.32
188.459	100.631	192.285	97.535	190.27	100.101	187.743	100.32
188.541	100.63	192.368	97.5328	190.354	100.1	187.826	100.32
188.624	100.63	192.451	97.5306	190.437	100.1	187.909	100.32
188.708	100.63	192.535	97.5284	190.519	100.099	187.992	100.32
188.791	100.63	192.618	97.5262	190.603	100.098	188.076	100.32
188.874	100.63	192.7	97.5241	190.686	100.098	188.159	100.321
188.957	100.629	192.783	97.5222	190.769	100.097	188.242	100.321
189.04	100.629	192.866	97.5204	190.852	100.096	188.326	100.321
189.123	100.628	192.949	97.5186	190.935	100.096	188.408	100.321
189.207	100.627	193.032	97.5168	191.018	100.096	188.492	100.321
189.29	100.627	193.116	97.5149	191.101	100.095	188.576	100.321
189.372	100.627	193.2	97.5133	191.184	100.094	188.659	100.321
189.455	100.626	193.282	97.5116	191.268	100.094	188.742	100.321
189.539	100.626	193.365	97.5098	191.351	100.093	188.826	100.321
189.622	100.626	193.449	97.5082	191.435	100.093	188.909	100.321
189.706	100.626	193.531	97.5067	191.518	100.092	188.992	100.321
189.788	100.626	193.615	97.5051	191.601	100.092	189.075	100.321
189.872	100.626	193.698	97.5035	191.686	100.091	189.158	100.321
189.954	100.626	193.782	97.5021	191.769	100.09	189.24	100.321
190.039	100.626	193.864	97.5007	191.851	100.09	189.324	100.321
190.121	100.626	193.948	97.4993	191.935	100.089	189.406	100.321
190.206	100.625	194.031	97.498	192.018	100.088	189.492	100.321
190.288	100.625	194.113	97.4967	192.101	100.088	189.574	100.321
190.372	100.625	194.196	97.4954	192.184	100.087	189.657	100.322
190.455	100.625	194.28	97.4941	192.267	100.087	189.741	100.322
190.539	100.625	194.363	97.4929	192.351	100.086	189.824	100.322
190.622	100.626	194.446	97.4917	192.433	100.086	189.907	100.322
190.705	100.625	194.529	97.4906	192.516	100.085	189.99	100.322
190.789	100.626	194.612	97.4894	192.6	100.085	190.073	100.322
190.872	100.626	194.695	97.4883	192.683	100.084	190.156	100.322
[truncated: 3,713 more rows]

## Sheet: Fig. 2g
Time (μs)	PL-L1	Time (μs)	PL-L2
0.02634	1	0.01317	--
0.05267	0.695	0.02634	1
0.07901	0.785	0.03951	0.87
0.10535	0.61	0.05267	0.895
0.13169	0.665	0.06584	0.725
0.15802	0.645	0.07901	0.715
0.18436	0.64	0.09218	0.595
0.2107	0.575	0.10535	0.76
0.23704	0.62	0.11852	0.92
0.26337	0.57	0.13169	0.705
0.28971	0.485	0.14486	0.74
0.31605	0.51	0.15802	0.705
0.34239	0.595	0.17119	0.74
0.36872	0.54	0.18436	0.72
0.39506	0.65	0.19753	0.62
0.4214	0.525	0.2107	0.76
0.44774	0.52	0.22387	0.715
0.47407	0.455	0.23704	0.765
0.50041	0.58	0.25021	0.7
0.52675	0.535	0.26337	0.66
0.55309	0.505	0.27654	0.66
0.57942	0.555	0.28971	0.655
0.60576	0.59	0.30288	0.615
0.6321	0.6	0.31605	0.585
0.65844	0.635	0.32922	0.72
0.68477	0.57	0.34239	0.525
0.71111	0.49	0.35556	0.69
0.73745	0.525	0.36872	0.575
0.76379	0.5	0.38189	0.66
0.79012	0.46	0.39506	0.575
0.81646	0.51	0.40823	0.68
0.8428	0.48	0.4214	0.56
0.86914	0.525	0.43457	0.67
0.89547	0.5	0.44774	0.565
0.92181	0.495	0.46091	0.62
0.94815	0.425	0.47407	0.55
0.97449	0.555	0.48724	0.635
1.00082	0.59	0.50041	0.755
1.02716	0.52	0.51358	0.615
1.0535	0.44	0.52675	0.595
1.07984	0.485	0.53992	0.6
1.10617	0.505	0.55309	0.615
1.13251	0.515	0.56626	0.7
1.15885	0.495	0.57942	0.62
1.18519	0.405	0.59259	0.49
1.21152	0.51	0.60576	0.49
1.23786	0.405	0.61893	0.515
1.2642	0.45	0.6321	0.705
1.29053	0.545	0.64527	0.6
1.31687	0.465	0.65844	0.615
1.34321	0.545	0.6716	0.47
1.36955	0.48	0.68477	0.545
1.39588	0.5	0.69794	0.61
1.42222	0.525	0.71111	0.555
1.44856	0.41	0.72428	0.56
1.4749	0.425	0.73745	0.61
1.50123	0.42	0.75062	0.605
1.52757	0.475	0.76379	0.505
1.55391	0.5	0.77695	0.5
1.58025	0.46	0.79012	0.475
1.60658	0.515	0.80329	0.58
1.63292	0.5	0.81646	0.635
1.65926	0.425	0.82963	0.52
1.6856	0.4	0.8428	0.485
1.71193	0.39	0.85597	0.595
1.73827	0.49	0.86914	0.52
1.76461	0.455	0.8823	0.605
1.79095	0.425	0.89547	0.58
1.81728	0.475	0.90864	0.53
1.84362	0.495	0.92181	0.48
1.86996	0.405	0.93498	0.48
1.8963	0.405	0.94815	0.575
1.92263	0.425	0.96132	0.535
1.94897	0.45	0.97449	0.51
1.97531	0.56	0.98765	0.445
2.00165	0.47	1.00082	0.565
2.02798	0.545	1.01399	0.6
2.05432	0.41	1.02716	0.5
2.08066	0.42	1.04033	0.435
2.107	0.475	1.0535	0.475
2.13333	0.41	1.06667	0.51
2.15967	0.38	1.07984	0.66
2.18601	0.48	1.093	0.61
2.21235	0.39	1.10617	0.45
2.23868	0.39	1.11934	0.57
2.26502	0.37	1.13251	0.565
2.29136	0.365	1.14568	0.465
2.3177	0.545	1.15885	0.49
2.34403	0.415	1.17202	0.52
2.37037	0.385	1.18519	0.355
2.39671	0.36	1.19835	0.5
2.42305	0.465	1.21152	0.455
2.44938	0.525	1.22469	0.5
2.47572	0.39	1.23786	0.38
2.50206	0.365	1.25103	0.47
2.5284	0.385	1.2642	0.49
2.55473	0.36	1.27737	0.475
2.58107	0.415	1.29053	0.475
2.60741	0.39	1.3037	0.46
2.63374	0.35	1.31687	0.515
2.66008	0.48	1.33004	0.45
2.68642	0.48	1.34321	0.47
2.71276	0.395	1.35638	0.485
2.73909	0.375	1.36955	0.48
2.76543	0.445	1.38272	0.4
2.79177	0.375	1.39588	0.42
2.81811	0.305	1.40905	0.46
2.84444	0.395	1.42222	0.49
2.87078	0.35	1.43539	0.455
2.89712	0.35	1.44856	0.345
2.92346	0.405	1.46173	0.385
2.94979	0.465	1.4749	0.455
2.97613	0.4	1.48807	0.49
3.00247	0.375	1.50123	0.42
3.02881	0.45	1.5144	0.44
3.05514	0.34	1.52757	0.405
3.08148	0.405	1.54074	0.47
3.10782	0.42	1.55391	0.4
3.13416	0.39	1.56708	0.395
3.16049	0.365	1.58025	0.4
3.18683	0.445	1.59342	0.395
3.21317	0.38	1.60658	0.52
3.23951	0.41	1.61975	0.35
3.26584	0.355	1.63292	0.44
3.29218	0.53	1.64609	0.395
3.31852	0.415	1.65926	0.405
3.34486	0.455	1.67243	0.445
3.37119	0.43	1.6856	0.465
3.39753	0.435	1.69877	0.39
3.42387	0.365	1.71193	0.41
3.45021	0.375	1.7251	0.45
3.47654	0.415	1.73827	0.47
3.50288	0.3	1.75144	0.4
3.52922	0.35	1.76461	0.39
3.55556	0.36	1.77778	0.4
3.58189	0.36	1.79095	0.355
3.60823	0.35	1.80412	0.45
3.63457	0.37	1.81728	0.395
3.66091	0.375	1.83045	0.425
3.68724	0.31	1.84362	0.45
3.71358	0.355	1.85679	0.445
3.73992	0.355	1.86996	0.405
3.76626	0.395	1.88313	0.475
3.79259	0.395	1.8963	0.44
3.81893	0.33	1.90946	0.36
3.84527	0.355	1.92263	0.37
3.8716	0.33	1.9358	0.38
3.89794	0.335	1.94897	0.375
3.92428	0.33	1.96214	0.33
3.95062	0.27	1.97531	0.425
3.97695	0.31	1.98848	0.355
4.00329	0.37	2.00165	0.355
4.02963	0.32	2.01481	0.45
4.05597	0.41	2.02798	0.385
4.0823	0.35	2.04115	0.415
4.10864	0.36	2.05432	0.375
4.13498	0.415	2.06749	0.33
4.16132	0.3	2.08066	0.395
4.18765	0.28	2.09383	0.335
4.21399	0.39	2.107	0.415
4.24033	0.345	2.12016	0.365
4.26667	0.3	2.13333	0.365
4.293	0.39	2.1465	0.405
4.31934	0.255	2.15967	0.44
4.34568	0.32	2.17284	0.355
4.37202	0.245	2.18601	0.325
4.39835	0.39	2.19918	0.42
4.42469	0.335	2.21235	0.325
4.45103	0.35	2.22551	0.3
4.47737	0.32	2.23868	0.405
4.5037	0.245	2.25185	0.34
4.53004	0.365	2.26502	0.41
4.55638	0.38	2.27819	0.325
4.58272	0.265	2.29136	0.33
4.60905	0.325	2.30453	0.315
4.63539	0.33	2.3177	0.31
4.66173	0.295	2.33086	0.39
4.68807	0.29	2.34403	0.38
4.7144	0.315	2.3572	0.3
4.74074	0.29	2.37037	0.29
4.76708	0.27	2.38354	0.325
4.79342	0.34	2.39671	0.34
4.81975	0.33	2.40988	0.33
4.84609	0.295	2.42305	0.26
4.87243	0.285	2.43621	0.39
4.89877	0.355	2.44938	0.33
4.9251	0.345	2.46255	0.4
4.95144	0.265	2.47572	0.335
4.97778	0.38	2.48889	0.31
5.00412	0.295	2.50206	0.345
5.03045	0.31	2.51523	0.335
5.05679	0.27	2.5284	0.315
5.08313	0.315	2.54156	0.37
5.10946	0.325	2.55473	0.315
5.1358	0.265	2.5679	0.27
5.16214	0.31	2.58107	0.3
5.18848	0.35	2.59424	0.375
5.21481	0.28	2.60741	0.33
5.24115	0.225	2.62058	0.325
5.26749	0.265	2.63374	0.34
5.29383	0.27	2.64691	0.26
5.32016	0.39	2.66008	0.33
5.3465	0.275	2.67325	0.28
5.37284	0.275	2.68642	0.29
5.39918	0.27	2.69959	0.33
5.42551	0.25	2.71276	0.295
5.45185	0.275	2.72593	0.275
5.47819	0.325	2.73909	0.23
5.50453	0.235	2.75226	0.265
5.53086	0.23	2.76543	0.315
5.5572	0.255	2.7786	0.315
5.58354	0.33	2.79177	0.35
5.60988	0.265	2.80494	0.31
5.63621	0.22	2.81811	0.295
5.66255	0.25	2.83128	0.315
5.68889	0.305	2.84444	0.31
5.71523	0.245	2.85761	0.24
5.74156	0.27	2.87078	0.27
5.7679	0.275	2.88395	0.255
5.79424	0.27	2.89712	0.24
5.82058	0.29	2.91029	0.24
5.84691	0.295	2.92346	0.255
5.87325	0.295	2.93663	0.225
5.89959	0.31	2.94979	0.37
5.92593	0.24	2.96296	0.325
5.95226	0.305	2.97613	0.355
5.9786	0.24	2.9893	0.31
6.00494	0.26	3.00247	0.31
6.03128	0.24	3.01564	0.285
6.05761	0.255	3.02881	0.29
6.08395	0.26	3.04198	0.305
6.11029	0.205	3.05514	0.305
6.13663	0.245	3.06831	0.2
6.16296	0.205	3.08148	0.3
6.1893	0.215	3.09465	0.295
6.21564	0.285	3.10782	0.31
6.24198	0.265	3.12099	0.265
6.26831	0.265	3.13416	0.27
6.29465	0.18	3.14733	0.305
6.32099	0.3	3.16049	0.28
6.34732	0.26	3.17366	0.32
6.37366	0.255	3.18683	0.33
6.4	0.215	3.2	0.32
6.42634	0.265	3.21317	0.36
6.45267	0.245	3.22634	0.24
6.47901	0.305	3.23951	0.28
6.50535	0.26	3.25267	0.245
6.53169	0.295	3.26584	0.16
6.55802	0.26	3.27901	0.28
6.58436	0.24	3.29218	0.265
6.6107	0.315	3.30535	0.325
6.63704	0.215	3.31852	0.175
6.66337	0.235	3.33169	0.25
6.68971	0.27	3.34486	0.21
6.71605	0.295	3.35802	0.275
6.74239	0.22	3.37119	0.33
6.76872	0.225	3.38436	0.28
6.79506	0.225	3.39753	0.22
6.8214	0.28	3.4107	0.28
6.84774	0.215	3.42387	0.27
6.87407	0.225	3.43704	0.26
6.90041	0.185	3.45021	0.31
6.92675	0.26	3.46337	0.22
6.95309	0.25	3.47654	0.235
6.97942	0.225	3.48971	0.33
7.00576	0.26	3.50288	0.235
7.0321	0.17	3.51605	0.235
7.05844	0.17	3.52922	0.26
7.08477	0.32	3.54239	0.28
7.11111	0.175	3.55556	0.275
7.13745	0.19	3.56872	0.21
7.16379	0.205	3.58189	0.24
7.19012	0.21	3.59506	0.245
7.21646	0.17	3.60823	0.235
7.2428	0.18	3.6214	0.235
7.26914	0.36	3.63457	0.16
7.29547	0.225	3.64774	0.23
7.32181	0.245	3.66091	0.27
7.34815	0.195	3.67407	0.245
7.37449	0.165	3.68724	0.24
7.40082	0.26	3.70041	0.27
7.42716	0.265	3.71358	0.27
7.4535	0.205	3.72675	0.16
7.47984	0.265	3.73992	0.245
7.50617	0.27	3.75309	0.255
7.53251	0.245	3.76626	0.23
7.55885	0.17	3.77942	0.205
7.58519	0.18	3.79259	0.36
7.61152	0.18	3.80576	0.22
7.63786	0.215	3.81893	0.21
7.6642	0.215	3.8321	0.18
7.69053	0.19	3.84527	0.21
7.71687	0.19	3.85844	0.22
7.74321	0.18	3.8716	0.245
7.76955	0.2	3.88477	0.285
7.79588	0.19	3.89794	0.265
7.82222	0.205	3.91111	0.24
7.84856	0.19	3.92428	0.175
7.8749	0.185	3.93745	0.215
7.90123	0.205	3.95062	0.22
7.92757	0.235	3.96379	0.28
7.95391	0.14	3.97695	0.24
7.98025	0.26	3.99012	0.215
8.00658	0.195	4.00329	0.215
8.03292	0.195	4.01646	0.285
8.05926	0.225	4.02963	0.26
8.0856	0.215	4.0428	0.21
8.11193	0.21	4.05597	0.18
8.13827	0.225	4.06914	0.22
8.16461	0.25	4.0823	0.255
8.19095	0.215	4.09547	0.27
8.21728	0.21	4.10864	0.26
8.24362	0.2	4.12181	0.235
8.26996	0.19	4.13498	0.185
8.2963	0.205	4.14815	0.18
8.32263	0.185	4.16132	0.285
8.34897	0.25	4.17449	0.28
8.37531	0.175	4.18765	0.16
8.40165	0.225	4.20082	0.19
8.42798	0.15	4.21399	0.255
8.45432	0.215	4.22716	0.205
8.48066	0.205	4.24033	0.22
8.507	0.165	4.2535	0.205
8.53333	0.225	4.26667	0.195
8.55967	0.28	4.27984	0.165
8.58601	0.18	4.293	0.25
8.61235	0.18	4.30617	0.195
8.63868	0.215	4.31934	0.175
8.66502	0.195	4.33251	0.235
8.69136	0.2	4.34568	0.255
8.7177	0.17	4.35885	0.215
8.74403	0.18	4.37202	0.21
8.77037	0.185	4.38519	0.16
8.79671	0.2	4.39835	0.255
8.82305	0.18	4.41152	0.255
8.84938	0.185	4.42469	0.185
8.87572	0.195	4.43786	0.255
8.90206	0.15	4.45103	0.225
8.92839	0.17	4.4642	0.18
8.95473	0.23	4.47737	0.225
8.98107	0.175	4.49053	0.215
9.00741	0.205	4.5037	0.185
9.03374	0.19	4.51687	0.23
9.06008	0.165	4.53004	0.15
9.08642	0.23	4.54321	0.155
9.11276	0.165	4.55638	0.195
9.13909	0.195	4.56955	0.18
9.16543	0.15	4.58272	0.18
9.19177	0.27	4.59588	0.21
9.21811	0.24	4.60905	0.24
9.24444	0.22	4.62222	0.185
9.27078	0.155	4.63539	0.14
9.29712	0.16	4.64856	0.15
9.32346	0.19	4.66173	0.15
9.34979	0.245	4.6749	0.1
9.37613	0.185	4.68807	0.19
9.40247	0.22	4.70123	0.19
9.42881	0.21	4.7144	0.17
9.45514	0.195	4.72757	0.155
9.48148	0.2	4.74074	0.185
9.50782	0.14	4.75391	0.095
9.53416	0.19	4.76708	0.245
9.56049	0.14	4.78025	0.16
9.58683	0.2	4.79342	0.225
9.61317	0.225	4.80658	0.19
9.63951	0.21	4.81975	0.135
9.66584	0.195	4.83292	0.215
9.69218	0.145	4.84609	0.155
9.71852	0.17	4.85926	0.155
9.74486	0.21	4.87243	0.21
9.77119	0.21	4.8856	0.14
9.79753	0.22	4.89877	0.185
9.82387	0.13	4.91193	0.205
9.85021	0.165	4.9251	0.12
9.87654	0.195	4.93827	0.165
9.90288	0.16	4.95144	0.21
9.92922	0.195	4.96461	0.23
9.95556	0.185	4.97778	0.155
9.98189	0.155	4.99095	0.13
10.0082	0.155	5.00412	0.18
10.0346	0.17	5.01728	0.205
10.0609	0.13	5.03045	0.25
10.0872	0.13	5.04362	0.11
10.1136	0.17	5.05679	0.16
10.1399	0.17	5.06996	0.175
10.1662	0.215	5.08313	0.11
10.1926	0.12	5.0963	0.15
10.2189	0.165	5.10946	0.16
10.2453	0.15	5.12263	0.21
10.2716	0.215	5.1358	0.14
10.2979	0.12	5.14897	0.265
10.3243	0.2	5.16214	0.16
10.3506	0.115	5.17531	0.155
10.377	0.19	5.18848	0.2
10.4033	0.115	5.20165	0.165
10.4296	0.165	5.21481	0.16
10.456	0.155	5.22798	0.16
10.4823	0.195	5.24115	0.2
10.5086	0.17	5.25432	0.165
10.535	0.145	5.26749	0.16
10.5613	0.185	5.28066	0.165
10.5877	0.145	5.29383	0.13
10.614	0.16	5.307	0.18
10.6403	0.17	5.32016	0.19
10.6667	0.19	5.33333	0.195
10.693	0.165	5.3465	0.135
10.7193	0.165	5.35967	0.145
10.7457	0.14	5.37284	0.155
10.772	0.14	5.38601	0.17
10.7983	0.195	5.39918	0.16
10.8247	0.165	5.41235	0.14
10.851	0.11	5.42551	0.13
10.8774	0.15	5.43868	0.105
10.9037	0.13	5.45185	0.14
10.93	0.16	5.46502	0.185
10.9564	0.15	5.47819	0.21
10.9827	0.115	5.49136	0.145
11.0091	0.13	5.50453	0.135
11.0354	0.18	5.5177	0.15
11.0617	0.135	5.53086	0.205
11.0881	0.13	5.54403	0.155
11.1144	0.115	5.5572	0.16
11.1407	0.14	5.57037	0.165
11.1671	0.14	5.58354	0.12
11.1934	0.16	5.59671	0.12
11.2197	0.115	5.60988	0.115
11.2461	0.145	5.62305	0.145
11.2724	0.155	5.63621	0.18
11.2988	0.135	5.64938	0.135
11.3251	0.195	5.66255	0.14
11.3514	0.15	5.67572	0.135
11.3778	0.15	5.68889	0.135
11.4041	0.17	5.70206	0.175
11.4305	0.15	5.71523	0.09
11.4568	0.16	5.72839	0.15
11.4831	0.125	5.74156	0.1
11.5095	0.18	5.75473	0.11
11.5358	0.175	5.7679	0.125
11.5621	0.14	5.78107	0.14
11.5885	0.12	5.79424	0.15
11.6148	0.115	5.80741	0.15
11.6411	0.17	5.82058	0.12
11.6675	0.15	5.83374	0.17
11.6938	0.17	5.84691	0.14
11.7202	0.165	5.86008	0.14
11.7465	0.17	5.87325	0.115
11.7728	0.13	5.88642	0.14
11.7992	0.12	5.89959	0.09
11.8255	0.17	5.91276	0.115
11.8519	0.11	5.92593	0.13
11.8782	0.155	5.93909	0.155
11.9045	0.13	5.95226	0.13
11.9309	0.13	5.96543	0.125
11.9572	0.19	5.9786	0.14
11.9835	0.135	5.99177	0.12
12.0099	0.14	6.00494	0.14
12.0362	0.11	6.01811	0.12
12.0625	0.16	6.03128	0.125
12.0889	0.095	6.04444	0.095
12.1152	0.11	6.05761	0.085
12.1416	0.14	6.07078	0.08
12.1679	0.145	6.08395	0.125
12.1942	0.155	6.09712	0.105
12.2206	0.14	6.11029	0.15
12.2469	0.12	6.12346	0.175
12.2733	0.125	6.13663	0.095
12.2996	0.125	6.14979	0.095
12.3259	0.11	6.16296	0.055
12.3523	0.145	6.17613	0.12
12.3786	0.155	6.1893	0.16
12.4049	0.125	6.20247	0.145
12.4313	0.115	6.21564	0.145
12.4576	0.145	6.22881	0.145
12.484	0.175	6.24198	0.13
12.5103	0.14	6.25514	0.105
12.5366	0.125	6.26831	0.12
12.563	0.155	6.28148	0.165
12.5893	0.14	6.29465	0.105
12.6156	0.06	6.30782	0.145
12.642	0.115	6.32099	0.105
12.6683	0.1	6.33416	0.08
12.6946	0.1	6.34732	0.125
12.721	0.13	6.36049	0.125
12.7473	0.045	6.37366	0.155
12.7737	0.135	6.38683	0.155
12.8	0.11	6.4	0.135
12.8263	0.135	6.41317	0.125
12.8527	0.14	6.42634	0.09
12.879	0.115	6.43951	0.125
12.9054	0.165	6.45267	0.065
12.9317	0.12	6.46584	0.11
12.958	0.135	6.47901	0.12
12.9844	0.12	6.49218	0.13
13.0107	0.125	6.50535	0.11
13.037	0.14	6.51852	0.135
13.0634	0.175	6.53169	0.125
13.0897	0.125	6.54486	0.185
13.116	0.105	6.55802	0.08
13.1424	0.11	6.57119	0.07
13.1687	0.115	6.58436	0.12
13.1951	0.11	6.59753	0.135
13.2214	0.12	6.6107	0.06
13.2477	0.07	6.62387	0.135
13.2741	0.1	6.63704	0.1
13.3004	0.11	6.65021	0.07
13.3268	0.05	6.66337	0.075
13.3531	0.085	6.67654	0.135
13.3794	0.1	6.68971	0.1
13.4058	0.105	6.70288	0.14
13.4321	0.07	6.71605	0.09
13.4584	0.135	6.72922	0.115
13.4848	0.125	6.74239	0.105
13.5111	0.1	6.75556	0.105
13.5374	0.1	6.76872	0.125
13.5638	0.115	6.78189	0.135
13.5901	0.095	6.79506	0.125
13.6165	0.07	6.80823	0.1
13.6428	0.13	6.8214	0.11
13.6691	0.095	6.83457	0.065
13.6955	0.12	6.84774	0.095
13.7218	0.085	6.86091	0.11
13.7482	0.085	6.87407	0.175
13.7745	0.055	6.88724	0.115
13.8008	0.11	6.90041	0.08
13.8272	0.1	6.91358	0.075
13.8535	0.11	6.92675	0.115
13.8798	0.13	6.93992	0.12
13.9062	0.115	6.95309	0.11
13.9325	0.07	6.96626	0.07
13.9588	0.14	6.97942	0.08
13.9852	0.065	6.99259	0.095
14.0115	0.08	7.00576	0.11
14.0379	0.11	7.01893	0.12
14.0642	0.1	7.0321	0.15
14.0905	0.115	7.04527	0.095
14.1169	0.115	7.05844	0.13
14.1432	0.125	7.0716	0.14
14.1695	0.095	7.08477	0.125
14.1959	0.055	7.09794	0.085
14.2222	0.09	7.11111	0.125
14.2486	0.085	7.12428	0.1
14.2749	0.12	7.13745	0.075
14.3012	0.115	7.15062	0.09
14.3276	0.08	7.16379	0.095
14.3539	0.085	7.17695	0.105
14.3803	0.085	7.19012	0.11
14.4066	0.095	7.20329	0.125
14.4329	0.115	7.21646	0.085
14.4593	0.115	7.22963	0.1
14.4856	0.09	7.2428	0.115
14.5119	0.08	7.25597	0.1
14.5383	0.07	7.26914	0.14
14.5646	0.11	7.2823	0.07
14.5909	0.135	7.29547	0.11
14.6173	0.095	7.30864	0.1
14.6436	0.135	7.32181	0.1
14.67	0.08	7.33498	0.075
14.6963	0.09	7.34815	0.08
14.7226	0.11	7.36132	0.075
14.749	0.145	7.37449	0.09
14.7753	0.095	7.38765	0.055
14.8017	0.085	7.40082	0.085
14.828	0.11	7.41399	0.11
14.8543	0.105	7.42716	0.08
14.8807	0.075	7.44033	0.065
14.907	0.105	7.4535	0.065
14.9333	0.07	7.46667	0.08
14.9597	0.065	7.47984	0.12
14.986	0.06	7.493	0.105
15.0123	0.09	7.50617	0.085
15.0387	0.11	7.51934	0.105
15.065	0.08	7.53251	0.085
15.0914	0.075	7.54568	0.14
15.1177	0.08	7.55885	0.105
15.144	0.135	7.57202	0.07
15.1704	0.085	7.58519	0.085
15.1967	0.085	7.59835	0.07
15.2231	0.07	7.61152	0.09
15.2494	0.09	7.62469	0.08
15.2757	0.11	7.63786	0.075
15.3021	0.095	7.65103	0.11
15.3284	0.045	7.6642	0.12
15.3547	0.085	7.67737	0.09
15.3811	0.105	7.69053	0.1
15.4074	0.09	7.7037	0.075
15.4337	--	7.71687	0.095
15.4601	0.105	7.73004	0.085
15.4864	0.075	7.74321	0.105
15.5128	0.08	7.75638	0.105
15.5391	0.095	7.76955	0.055
15.5654	0.095	7.78272	0.07
15.5918	0.11	7.79588	0.105
15.6181	0.105	7.80905	0.085
15.6444	0.095	7.82222	0.04
15.6708	0.1	7.83539	0.09
15.6971	0.075	7.84856	0.07
15.7235	0.11	7.86173	0.075
15.7498	0.105	7.8749	0.07
15.7761	0.105	7.88807	0.1
15.8025	0.075	7.90123	0.08
15.8288	0.09	7.9144	0.05
15.8551	0.06	7.92757	0.105
15.8815	0.09	7.94074	0.08
15.9078	0.105	7.95391	0.085
15.9342	0.06	7.96708	0.07
15.9605	0.11	7.98025	0.065
15.9868	0.075	7.99342	0.105
16.0132	0.075	8.00658	0.07
16.0395	0.08	8.01975	0.055
16.0658	0.075	8.03292	0.075
16.0922	0.1	8.04609	0.08
16.1185	0.085	8.05926	0.1
16.1449	0.085	8.07243	0.085
16.1712	0.05	8.0856	0.055
16.1975	0.055	8.09877	0.06
16.2239	0.075	8.11193	0.115
16.2502	0.095	8.1251	0.1
16.2765	0.135	8.13827	0.095
16.3029	0.07	8.15144	0.07
16.3292	0.075	8.16461	0.075
16.3556	0.075	8.17778	0.045
16.3819	0.055	8.19095	0.05
16.4082	0.08	8.20412	0.075
16.4346	0.09	8.21728	0.12
16.4609	0.075	8.23045	0.11
16.4872	0.1	8.24362	0.085
16.5136	0.07	8.25679	0.085
16.5399	0.09	8.26996	0.065
16.5663	0.07	8.28313	0.09
16.5926	0.11	8.2963	0.095
16.6189	0.08	8.30946	0.055
16.6453	0.085	8.32263	0.065
16.6716	0.14	8.3358	0.07
16.6979	0.1	8.34897	0.075
16.7243	0.08	8.36214	0.065
16.7506	0.07	8.37531	0.065
16.7769	0.09	8.38848	0.05
16.8033	0.105	8.40165	0.09
16.8296	0.085	8.41481	0.065
16.856	0.085	8.42798	0.06
16.8823	0.075	8.44115	0.045
16.9086	0.13	8.45432	0.065
16.935	0.085	8.46749	0.065
16.9613	0.04	8.48066	0.085
16.9876	0.12	8.49383	0.065
17.014	0.075	8.507	0.08
17.0403	0.075	8.52016	0.085
17.0667	0.09	8.53333	0.055
17.093	0.04	8.5465	0.065
17.1193	0.105	8.55967	0.055
17.1457	0.065	8.57284	0.055
17.172	0.07	8.58601	0.065
17.1984	0.07	8.59918	0.05
17.2247	0.075	8.61235	0.05
17.251	0.105	8.62551	0.1
17.2774	0.08	8.63868	0.05
17.3037	0.05	8.65185	0.06
17.33	0.05	8.66502	0.065
17.3564	0.07	8.67819	0.075
17.3827	0.03	8.69136	0.045
17.4091	0.04	8.70453	0.09
17.4354	0.06	8.7177	0.03
17.4617	0.045	8.73086	0.115
17.4881	0.045	8.74403	0.06
17.5144	0.045	8.7572	0.075
17.5407	0.08	8.77037	0.05
17.5671	0.07	8.78354	0.05
17.5934	0.06	8.79671	0.065
17.6197	0.075	8.80988	0.06
17.6461	0.055	8.82305	0.03
17.6724	0.055	8.83621	0.06
17.6988	0.035	8.84938	0.045
17.7251	0.08	8.86255	0.1
17.7514	0.085	8.87572	0.045
17.7778	0.04	8.88889	0.085
17.8041	0.065	8.90206	0.035
17.8304	0.105	8.91523	0.055
17.8568	0.055	8.92839	0.04
17.8831	0.06	8.94156	0.07
17.9095	0.05	8.95473	0.05
17.9358	0.105	8.9679	0.065
17.9621	0.035	8.98107	0.055
17.9885	0.07	8.99424	0.065
18.0148	0.065	9.00741	0.07
18.0411	0.07	9.02058	0.04
18.0675	0.07	9.03374	0.07
18.0938	0.07	9.04691	0.045
18.1202	0.08	9.06008	0.065
18.1465	0.05	9.07325	0.065
18.1728	0.08	9.08642	0.06
18.1992	0.07	9.09959	0.035
18.2255	0.04	9.11276	0.035
18.2519	0.075	9.12593	0.08
18.2782	0.075	9.13909	0.07
18.3045	0.055	9.15226	0.06
18.3309	0.05	9.16543	0.05
18.3572	0.06	9.1786	0.045
18.3835	0.05	9.19177	0.11
18.4099	0.065	9.20494	0.075
18.4362	0.07	9.21811	0.075
18.4626	0.07	9.23128	0.055
18.4889	0.055	9.24444	0.07
18.5152	0.055	9.25761	0.075
18.5416	0.08	9.27078	0.095
18.5679	0.04	9.28395	0.065
18.5942	0.035	9.29712	0.085
18.6206	0.065	9.31029	0.05
18.6469	0.055	9.32346	0.065
18.6732	0.06	9.33663	0.055
18.6996	0.08	9.34979	0.05
18.7259	0.055	9.36296	0.04
18.7523	0.11	9.37613	0.025
18.7786	0.055	9.3893	0.045
18.8049	0.035	9.40247	0.065
18.8313	0.055	9.41564	0.105
18.8576	0.07	9.42881	0.055
18.8839	0.07	9.44198	0.055
18.9103	0.045	9.45514	0.045
18.9366	0.035	9.46831	0.07
18.963	0.05	9.48148	0.06
18.9893	0.045	9.49465	0.065
19.0156	0.04	9.50782	0.01
19.042	0.03	9.52099	0.06
19.0683	0.06	9.53416	0.06
19.0947	0.055	9.54732	0.02
19.121	0.065	9.56049	0.035
19.1473	0.07	9.57366	0.015
19.1737	0.09	9.58683	0.06
19.2	0.055	9.6	0.05
19.2263	0.06	9.61317	0.065
19.2527	0.065	9.62634	0.05
19.279	0.08	9.63951	0.035
19.3054	0.075	9.65267	0.055
19.3317	0.045	9.66584	0.03
19.358	0.075	9.67901	0.045
19.3844	0.075	9.69218	0.045
19.4107	0.07	9.70535	0.065
19.437	0.055	9.71852	0.055
19.4634	0.065	9.73169	0.065
19.4897	0.04	9.74486	0.075
19.516	0.03	9.75802	0.085
19.5424	0.07	9.77119	0.04
19.5687	0.065	9.78436	0.035
19.5951	0.03	9.79753	0.05
19.6214	0.05	9.8107	0.085
19.6477	0.045	9.82387	0.06
19.6741	0.055	9.83704	0.045
19.7004	0.04	9.85021	0.03
19.7267	0.065	9.86337	0.045
19.7531	0.07	9.87654	0.065
19.7794	0.04	9.88971	0.025
19.8058	0.055	9.90288	0.055
19.8321	0.09	9.91605	0.045
19.8584	0.045	9.92922	0.055
19.8848	0.045	9.94239	0.055
19.9111	0.03	9.95556	0.035
19.9374	0.035	9.96872	0.06
19.9638	0.07	9.98189	0.05
19.9901	0.045	9.99506	0.08
20.0165	0.045	10.0082	0.06
20.0428	0.06	10.0214	0.075
20.0691	0.06	10.0346	0.025
20.0955	0.02	10.0477	0.04
20.1218	0.055	10.0609	0.07
20.1482	0.075	10.0741	0.065
20.1745	0.05	10.0872	0.045
20.2008	0.015	10.1004	0.055
20.2272	0.045	10.1136	0.06
20.2535	0.06	10.1267	0.075
20.2798	0.05	10.1399	0.065
20.3062	0.06	10.1531	0.025
20.3325	0.05	10.1662	0.065
20.3589	0.03	10.1794	0.06
20.3852	0.04	10.1926	0.03
20.4115	0.03	10.2058	0.055
20.4379	0.06	10.2189	0.04
20.4642	0.06	10.2321	0.03
20.4905	0.045	10.2453	0.025
20.5169	0.045	10.2584	0.05
20.5432	0.065	10.2716	0.055
20.5695	0.015	10.2848	0.025
20.5959	0.03	10.2979	0.035
20.6222	0.055	10.3111	0.055
20.6486	0.04	10.3243	0.05
20.6749	0.055	10.3375	0.035
20.7012	0.045	10.3506	0.025
20.7276	0.02	10.3638	0.035
20.7539	0.05	10.377	0.04
20.7802	0.025	10.3901	0.04
20.8066	0.04	10.4033	0.03
20.8329	0.06	10.4165	0.045
20.8593	0.035	10.4296	0.085
20.8856	0.07	10.4428	0.045
20.9119	0.055	10.456	0.085
20.9383	0.05	10.4691	0.05
20.9646	0.045	10.4823	0.035
20.991	0.02	10.4955	0.025
21.0173	0.025	10.5086	0.045
21.0436	0.065	10.5218	0.045
21.07	0.08	10.535	0.04
21.0963	0.035	10.5481	0.07
21.1226	0.025	10.5613	0.03
21.149	0.035	10.5745	0.055
21.1753	0.025	10.5877	0.015
21.2017	0.045	10.6008	0.03
21.228	0.06	10.614	0.045
21.2543	0.08	10.6272	0.05
21.2807	0.045	10.6403	0.03
21.307	0.045	10.6535	0.025
21.3333	0.055	10.6667	0.045
21.3597	0.045	10.6798	0.03
21.386	0.06	10.693	0.025
21.4123	0.07	10.7062	0.055
21.4387	0.08	10.7193	0.035
21.465	0.045	10.7325	0.03
21.4914	0.03	10.7457	0.055
21.5177	0.075	10.7589	0.025
21.544	0.02	10.772	0.025
21.5704	0.035	10.7852	0.04
21.5967	0.05	10.7983	0.04
21.623	0.015	10.8115	0.03
21.6494	0.05	10.8247	0.05
21.6757	0.045	10.8379	0.02
21.7021	0.045	10.851	0.02
21.7284	0.03	10.8642	0.02
21.7547	0.09	10.8774	0.03
21.7811	0.055	10.8905	0.065
21.8074	0.03	10.9037	0.035
21.8337	0.03	10.9169	0.055
21.8601	0.025	10.93	0.03
21.8864	0.06	10.9432	0.035
21.9128	0.035	10.9564	0.05
21.9391	0.045	10.9695	0.01
21.9654	0.05	10.9827	0.035
21.9918	0.035	10.9959	0.035
22.0181	0.05	11.0091	0.02
22.0444	0.045	11.0222	0.045
22.0708	0.05	11.0354	0.055
22.0971	0.04	11.0486	0.02
22.1235	0.04	11.0617	0.05
22.1498	0.03	11.0749	0.055
22.1761	0.065	11.0881	0.04
22.2025	0.045	11.1012	0.05
22.2288	0.055	11.1144	0.04
22.2551	0.035	11.1276	0.035
22.2815	0.05	11.1407	0.03
22.3078	0.06	11.1539	0.065
22.3342	0.035	11.1671	0.06
22.3605	0.055	11.1802	0.05
22.3868	0.05	11.1934	0.035
22.4132	0.05	11.2066	0.04
22.4395	0.04	11.2197	0.015
22.4658	0.025	11.2329	0.025
22.4922	0.025	11.2461	0.045
22.5185	0.02	11.2593	0.05
22.5449	0.03	11.2724	0.015
22.5712	0.045	11.2856	0.04
22.5975	0.02	11.2988	0
22.6239	0.02	11.3119	0.03
22.6502	0.045	11.3251	0.075
22.6765	0.035	11.3383	0.05
22.7029	0.03	11.3514	0.06
22.7292	0.03	11.3646	0.035
22.7556	0.03	11.3778	0.05
22.7819	0.03	11.391	0.05
22.8082	0.06	11.4041	0.02
22.8346	0.04	11.4173	0.035
22.8609	0.03	11.4305	0.035
22.8872	0.03	11.4436	0.06
22.9136	0.04	11.4568	0.03
22.9399	0.04	11.47	0.06
22.9662	0.025	11.4831	0.03
22.9926	0.035	11.4963	0.035
23.0189	0.02	11.5095	0.03
23.0453	0.025	11.5226	0.05
23.0716	0.075	11.5358	0.025
23.0979	0.025	11.549	0.02
23.1243	0.04	11.5621	0.045
23.1506	0.02	11.5753	0.07
23.177	0.045	11.5885	0.05
23.2033	0.04	11.6016	0.04
23.2296	0.035	11.6148	0.035
23.256	0.045	11.628	0.045
23.2823	0.04	11.6411	0.045
23.3086	0.055	11.6543	0.02
23.335	0.05	11.6675	0.015
23.3613	0.02	11.6807	0.03
23.3877	0.01	11.6938	0.04
23.414	0.075	11.707	0.04
23.4403	0.025	11.7202	0.05
23.4667	0.045	11.7333	0.045
23.493	0.035	11.7465	0.045
23.5193	0.045	11.7597	0.035
23.5457	0.065	11.7728	0.03
23.572	0.05	11.786	0.01
23.5983	0.035	11.7992	0.035
23.6247	0.025	11.8124	0.01
23.651	0.045	11.8255	0.025
23.6774	0.02	11.8387	0.015
23.7037	0.03	11.8519	0.025
23.73	0.015	11.865	0.025
23.7564	0.04	11.8782	0.03
23.7827	0.02	11.8914	0.015
23.809	0.025	11.9045	0.025
23.8354	0.005	11.9177	0.025
23.8617	0.06	11.9309	0.02
23.8881	0.025	11.944	0.02
23.9144	0.02	11.9572	0.045
23.9407	0.05	11.9704	0.025
23.9671	0.045	11.9835	0.05
23.9934	0.07	11.9967	0.02
24.0197	0.04	12.0099	0.025
24.0461	0.025	12.023	0.035
24.0724	0.015	12.0362	0.025
24.0988	0.04	12.0494	0.015
24.1251	0.035	12.0625	0.025
24.1514	0.045	12.0757	0.055
24.1778	0.04	12.0889	0.025
24.2041	0.035	12.1021	0.025
24.2305	0.03	12.1152	0.03
24.2568	0.035	12.1284	0.045
24.2831	0.03	12.1416	0.035
24.3095	0.025	12.1547	0.02
24.3358	0.025	12.1679	0.07
24.3621	0.06	12.1811	0.045
24.3885	0.03	12.1942	0.035
24.4148	0.02	12.2074	0.035
24.4412	0.045	12.2206	0.03
24.4675	0.04	12.2337	0.04
24.4938	0.01	12.2469	0.035
24.5202	0.02	12.2601	0.02
24.5465	0.015	12.2733	0.04
24.5728	0.03	12.2864	0.02
24.5992	0.05	12.2996	0.05
24.6255	0.015	12.3128	0.02
24.6518	0.05	12.3259	0.03
24.6782	0.04	12.3391	0.05
24.7045	0.02	12.3523	0.025
24.7309	0.02	12.3654	0.025
24.7572	0.035	12.3786	0.02
24.7835	0.04	12.3918	0.01
24.8099	0.025	12.4049	0.02
24.8362	0.02	12.4181	0.03
24.8625	0.02	12.4313	0.03
24.8889	0.055	12.4444	0.04
24.9152	0.05	12.4576	0.04
24.9416	0.03	12.4708	0.02
24.9679	0.04	12.484	0.06
24.9942	0.02	12.4971	0.04
25.0206	0.045	12.5103	0.025
25.0469	0.035	12.5235	0.01
25.0733	0.03	12.5366	0.02
25.0996	0.015	12.5498	0.025
25.1259	0.025	12.563	0.035
25.1523	0.05	12.5761	0.03
25.1786	0.025	12.5893	0.06
25.2049	0.04	12.6025	0.02
25.2313	0.045	12.6156	0.04
25.2576	0.035	12.6288	0.01
25.284	0.015	12.642	0.04
25.3103	0.04	12.6551	0.02
25.3366	0.04	12.6683	0.025
25.363	0.025	12.6815	0.045
25.3893	0.005	12.6946	0.045
25.4156	0.045	12.7078	0.02
25.442	0.055	12.721	0.04
25.4683	0.01	12.7342	0.05
25.4947	0.02	12.7473	0.01
25.521	0.025	12.7605	0.035
25.5473	0.035	12.7737	0.045
25.5737	0.015	12.7868	0.05
25.6	0.03	12.8	0.025
25.6263	0.03	12.8132	0.025
25.6527	0.01	12.8263	0.01
25.679	0.03	12.8395	0.03
25.7053	0.025	12.8527	0.06
25.7317	0.035	12.8658	0.015
25.758	0.035	12.879	0.025
25.7844	0.04	12.8922	0.02
25.8107	0.025	12.9054	0.025
25.837	0.025	12.9185	0.025
25.8634	0.02	12.9317	0.04
25.8897	0.04	12.9449	0.02
25.916	0.01	12.958	0.02
25.9424	0.045	12.9712	0.025
25.9687	0	12.9844	0.03
25.9951	0.03	12.9975	0.04
26.0214	0.05	13.0107	0.025
26.0477	0.045	13.0239	0.02
26.0741	0.035	13.037	0.025
26.1004	0.015	13.0502	0.02
26.1268	0.04	13.0634	0.025
26.1531	0.015	13.0765	0.01
26.1794	0.04	13.0897	0.02
26.2058	0.045	13.1029	0.02
26.2321	0.025	13.116	0.025
26.2584	0.065	13.1292	0.035
26.2848	0.025	13.1424	0.02
26.3111	0.045	13.1556	0.03
26.3375	0.02	13.1687	0.04
26.3638	0.025	13.1819	0.01
26.3901	0.025	13.1951	0.025
26.4165	0.015	13.2082	0.01
26.4428	0.055	13.2214	0.05
26.4691	0.01	13.2346	0.035
26.4955	0.03	13.2477	0.02
26.5218	0.03	13.2609	0.01
26.5481	0.035	13.2741	0.01
26.5745	0.01	13.2872	0.025
26.6008	0.035	13.3004	0.025
26.6272	0.04	13.3136	0.045
26.6535	0.05	13.3268	0.03
26.6798	0.035	13.3399	0
26.7062	0.015	13.3531	0.025
26.7325	0.02	13.3663	0.035
26.7588	0.02	13.3794	0.02
26.7852	0.035	13.3926	0.03
26.8115	0.025	13.4058	0.025
26.8379	0.025	13.4189	0.025
26.8642	0.015	13.4321	0.025
26.8905	0.045	13.4453	0.02
26.9169	0.045	13.4584	0.015
26.9432	0.03	13.4716	0.01
26.9696	0.035	13.4848	0.03
26.9959	0.02	13.4979	0.035
27.0222	0.05	13.5111	0.015
27.0486	0.03	13.5243	0.025
27.0749	0.035	13.5374	0.01
27.1012	0.025	13.5506	0.02
27.1276	0.045	13.5638	0.02
27.1539	0.025	13.577	0.02
27.1803	0.03	13.5901	0.005
27.2066	0.015	13.6033	0.04
27.2329	0.02	13.6165	0.03
27.2593	0.05	13.6296	0.035
27.2856	0.01	13.6428	0.015
27.3119	0.025	13.656	0.015
27.3383	0.025	13.6691	0.02
27.3646	0.025	13.6823	0.02
27.391	0.015	13.6955	0.045
27.4173	0.015	13.7086	0.035
27.4436	0.075	13.7218	0.02
27.47	0.025	13.735	0.03
27.4963	0.045	13.7482	0.025
27.5226	0.015	13.7613	0.02
27.549	0.045	13.7745	0.015
27.5753	0.035	13.7876	0.01
27.6016	0.03	13.8008	0.025
27.628	0.03	13.814	0.005
27.6543	0.02	13.8272	0.04
27.6807	0.045	13.8403	0.005
27.707	0.015	13.8535	0.025
27.7333	0.02	13.8667	0.005
27.7597	0.02	13.8798	0.01
27.786	0.03	13.893	0.035
27.8123	0.05	13.9062	0.03
27.8387	0.015	13.9193	0.025
27.865	0.02	13.9325	0.03
27.8914	0.02	13.9457	0.02
27.9177	0.03	13.9588	0.025
27.944	0.015	13.972	0.005
27.9704	0.03	13.9852	0.015
27.9967	0.015	13.9984	0.03
28.023	0.03	14.0115	0.02
28.0494	0.01	14.0247	0.02
28.0757	0.01	14.0379	0.015
28.1021	0.045	14.051	0.035
28.1284	0.025	14.0642	0.035
28.1547	0.03	14.0774	0.025
28.1811	0	14.0905	0.01
28.2074	0.03	14.1037	0.02
28.2337	0.015	14.1169	0.01
28.2601	0.015	14.13	0.015
28.2864	0.03	14.1432	0.025
28.3128	0.015	14.1564	0.005
28.3391	0.025	14.1695	0.03
28.3654	0.03	14.1827	0.03
28.3918	0.02	14.1959	0.025
28.4181	0.025	14.209	0.035
28.4444	0.02	14.2222	0.02
28.4708	0.01	14.2354	0.005
28.4971	0.04	14.2486	0.01
28.5235	0.03	14.2617	0.025
28.5498	0.03	14.2749	0.02
28.5761	0.025	14.2881	0.03
28.6025	0.03	14.3012	0.025
28.6288	0.03	14.3144	0.04
28.6551	0.03	14.3276	0
28.6815	0.035	14.3407	0.025
28.7078	0.03	14.3539	0.015
28.7342	0.015	14.3671	0.03
28.7605	0.025	14.3803	0.02
28.7868	0.04	14.3934	0.01
28.8132	0.025	14.4066	0.025
28.8395	0	14.4198	0.015
28.8658	0.02	14.4329	0.01
28.8922	0.01	14.4461	0.03
28.9185	0.04	14.4593	0.015
28.9449	0.015	14.4724	0.03
28.9712	0.005	14.4856	0.02
28.9975	0.03	14.4988	0.005
29.0239	0.015	14.5119	0.035
29.0502	0.02	14.5251	0.01
29.0765	0.03	14.5383	0.03
29.1029	0.03	14.5514	0.02
29.1292	0.03	14.5646	0.025
29.1556	0.025	14.5778	0.005
29.1819	0.02	14.5909	0.04
29.2082	0.015	14.6041	0.005
29.2346	0.02	14.6173	0.04
29.2609	0.025	14.6304	0.025
29.2872	0.02	14.6436	0.035
29.3136	0.02	14.6568	0.015
29.3399	0.025	14.67	0.025
29.3663	0.03	14.6831	0.01
29.3926	0.02	14.6963	0.01
29.4189	0.025	14.7095	0
29.4453	0.01	14.7226	0.01
29.4716	0.04	14.7358	0.015
29.4979	0.025	14.749	0.03
29.5243	0.025	14.7621	0
29.5506	0.005	14.7753	0.03
29.577	0.02	14.7885	0.02
29.6033	0.01	14.8017	0
29.6296	0.015	14.8148	0.02
29.656	0	14.828	0.01
29.6823	0.045	14.8412	0.015
29.7086	0.03	14.8543	0.03
29.735	0.015	14.8675	0.015
29.7613	0.03	14.8807	0
29.7876	0.02	14.8938	0.01
29.814	0.005	14.907	0.02
29.8403	0.01	14.9202	0.02
29.8667	0.01	14.9333	0.025
29.893	0.025	14.9465	0.015
29.9193	0.015	14.9597	0.02
29.9457	0.01	14.9728	0.015
29.972	0.035	14.986	0
29.9983	0.015	14.9992	0.02
30.0247		15.0123	0.02
0.93992		15.0255	0.015
0.94074		15.0387	0.02
0.94156		15.0518	0.015
0.94239		15.065	0.01
0.94321		15.0782	0.005
0.94403		15.0914	0.02
0.94486		15.1045	0.015
0.94568		15.1177	0.015
0.9465		15.1309	0.01
0.94733		15.144	0.01
0.94815		15.1572	0.01
0.94897		15.1704	0.02
0.94979		15.1835	0.03
0.95062		15.1967	0.005
0.95144		15.2099	0.005
0.95226		15.2231	0.025
0.95309		15.2362	0.015
0.95391		15.2494	0.04
0.95473		15.2625	0.015
0.95556		15.2757	0.025
0.95638		15.2889	0.02
0.9572		15.3021	0.01
0.95802		15.3152	0.02
0.95885		15.3284	0.025
0.95967		15.3416	0.02
0.96049		15.3547	0.045
0.96132		15.3679	0.02
0.96214		15.3811	0.01
0.96296		15.3942	0.02
0.96379		15.4074	0.01
0.96461		15.4206	0.025
0.96543		15.4337	0.005
0.96626		15.4469	0.015
0.96708		15.4601	0.025
0.9679		15.4733	0.02
0.96872		15.4864	0.015
0.96955		15.4996	0.005
0.97037		15.5128	0.03
0.97119		15.5259	0.01
0.97202		15.5391	0.02
0.97284		15.5523	0.05
0.97366		15.5654	0.01
0.97449		15.5786	0.015
0.97531		15.5918	0.02
0.97613		15.6049	0.02
0.97695		15.6181	0.015
0.97778		15.6313	0.01
0.9786		15.6444	0.04
0.97942		15.6576	0.015
0.98025		15.6708	0.02
0.98107		15.6839	0.01
0.98189		15.6971	0.01
0.98272		15.7103	0.01
0.98354		15.7235	0.005
0.98436		15.7366	0.01
0.98519		15.7498	0.03
0.98601		15.763	0.035
0.98683		15.7761	0
0.98765		15.7893	0.02
0.98848		15.8025	0.015
0.9893		15.8156	0.015
0.99012		15.8288	0.005
0.99095		15.842	0.02
0.99177		15.8551	0.005
0.99259		15.8683	0.01
0.99342		15.8815	0.015
0.99424		15.8947	0.025
0.99506		15.9078	0.03
0.99588		15.921	0.025
0.99671		15.9342	0.01
0.99753		15.9473	0.005
0.99835		15.9605	0.015
0.99918		15.9737	0.005
1		15.9868	0.035
1.00082		16	0.01
1.00165		16.0132	0.015
1.00247		16.0263	0.02
1.00329		16.0395	0.01
1.00412		16.0527	0.02
1.00494		16.0658	0.02
1.00576		16.079	0.02
1.00658		16.0922	0.01
1.00741		16.1054	0.015
1.00823		16.1185	0.01
1.00905		16.1317	0.01
1.00988		16.1449	0.005
1.0107		16.158	0.015
1.01152		16.1712	0.03
1.01235		16.1844	0.015
1.01317		16.1975	0.02
1.01399		16.2107	0.01
1.01481		16.2239	0.02
1.01564		16.237	0.01
1.01646		16.2502	0
1.01728		16.2634	0.025
1.01811		16.2765	0.015
1.01893		16.2897	0.02
1.01975		16.3029	0.025
1.02058		16.3161	0.01
1.0214		16.3292	0.015
1.02222		16.3424	0.005
1.02305		16.3556	0.025
1.02387		16.3687	0.02
1.02469		16.3819	0.02
1.02551		16.3951	0.025
1.02634		16.4082	0.025
1.02716		16.4214	0
1.02798		16.4346	0.005
1.02881		16.4477	0.01
1.02963		16.4609	0.005
1.03045		16.4741	0.025
1.03128		16.4872	0.01
1.0321		16.5004	0
1.03292		16.5136	0.025
1.03374		16.5267	0.01
1.03457		16.5399	0.015
1.03539		16.5531	0.015
1.03621		16.5663	0.005
1.03704		16.5794	0.015
1.03786		16.5926	0
1.03868		16.6058	0.005
1.03951		16.6189	0.01
1.04033		16.6321	0.025
1.04115		16.6453	0
1.04198		16.6584	0.01
1.0428		16.6716	0.025
1.04362		16.6848	0.02
1.04444		16.6979	0.02
1.04527		16.7111	0.005
1.04609		16.7243	0
1.04691		16.7374	0.005
1.04774		16.7506	0.01
1.04856		16.7638	0.01
1.04938		16.7769	0.005
1.05021		16.7901	0.02
1.05103		16.8033	0.005
1.05185		16.8165	0.015
1.05267		16.8296	0.025
1.0535		16.8428	0.005
1.05432		16.856	0.02
1.05514		16.8691	0
1.05597		16.8823	0.02
1.05679		16.8955	0.01
1.05761		16.9086	0.005
1.05844		16.9218	0.02
1.05926		16.935	0.005
1.06008		16.9481	0.02
1.06091		16.9613	0.015
1.06173		16.9745	0.02
1.06255		16.9876	0.005
1.06337		17.0008	0.05
1.0642		17.014	0.01
1.06502		17.0272	0.005
1.06584		17.0403	0
1.06667		17.0535	0.01
1.06749		17.0667	0.01
1.06831		17.0798	0.005
1.06914		17.093	0.02
1.06996		17.1062	0.01
1.07078		17.1193	0.015
1.0716		17.1325	0.005
1.07243		17.1457	0.035
1.07325		17.1589	0.01
1.07407		17.172	0
1.0749		17.1852	0
1.07572		17.1984	0.015
1.07654		17.2115	0.005
1.07737		17.2247	0.02
1.07819		17.2379	0.015
1.07901		17.251	0.025
1.07984		17.2642	0.005
1.08066		17.2774	0
1.08148		17.2905	0
1.0823		17.3037	0.025
1.08313		17.3169	0.005
1.08395		17.33	0.015
1.08477		17.3432	0.01
1.0856		17.3564	0.015
1.08642		17.3696	0.01
1.08724		17.3827	0.005
1.08807		17.3959	0.005
1.08889		17.4091	0.005
1.08971		17.4222	0.015
1.09053		17.4354	0.015
1.09136		17.4486	0.01
1.09218		17.4617	0.005
1.093		17.4749	0.02
1.09383		17.4881	0.02
1.09465		17.5012	0.005
1.09547		17.5144	0.01
1.0963		17.5276	0.015
1.09712		17.5407	0
1.09794		17.5539	0.01
1.09877		17.5671	0.005
1.09959		17.5802	0
1.10041		17.5934	0.025
1.10123		17.6066	0.015
1.10206		17.6197	0.01
1.10288		17.6329	0
1.1037		17.6461	0.005
1.10453		17.6593	0
1.10535		17.6724	0.01
1.10617		17.6856	0.025
1.107		17.6988	0.02
1.10782		17.7119	0.005
1.10864		17.7251	0.005
1.10947		17.7383	0.01
1.11029		17.7514	0.005
1.11111		17.7646	0.02
1.11193		17.7778	0.005
1.11276		17.7909	0.005
1.11358		17.8041	0.01
1.1144		17.8173	0.015
1.11523		17.8304	0.02
1.11605		17.8436	0.01
1.11687		17.8568	0.01
1.1177		17.87	0.005
1.11852		17.8831	0.005
1.11934		17.8963	0.005
1.12016		17.9095	0.015
1.12099		17.9226	0
1.12181		17.9358	0.01
1.12263		17.949	0.015
1.12346		17.9621	0.01
1.12428		17.9753	0.01
1.1251		17.9885	0
1.12593		18.0017	0.015
1.12675		18.0148	0
1.12757		18.028	0
1.1284		18.0411	0.02
1.12922		18.0543	0.02
1.13004		18.0675	0.01
1.13086		18.0807	0.005
1.13169		18.0938	0.015
1.13251		18.107	0.015
1.13333		18.1202	0.015
1.13416		18.1333	0.01
1.13498		18.1465	0.005
1.1358		18.1597	0.015
1.13663		18.1728	0.005
1.13745		18.186	0.04
1.13827		18.1992	0.01
1.13909		18.2124	0.01
1.13992		18.2255	0.02
1.14074		18.2387	0.015
1.14156		18.2519	0.015
1.14239		18.265	0
1.14321		18.2782	0.02
1.14403		18.2914	0.02
1.14486		18.3045	0.01
1.14568		18.3177	0.005
1.1465		18.3309	0
1.14733		18.344	0.01
1.14815		18.3572	0.015
1.14897		18.3704	0.015
1.14979		18.3835	0.005
1.15062		18.3967	0.005
1.15144		18.4099	0.01
1.15226		18.423	0.015
1.15309		18.4362	0
1.15391		18.4494	0.01
1.15473		18.4626	0.015
1.15556		18.4757	0.02
1.15638		18.4889	0.015
1.1572		18.5021	0
1.15802		18.5152	0.025
1.15885		18.5284	0
1.15967		18.5416	0.005
1.16049		18.5547	0.005
1.16132		18.5679	0
1.16214		18.5811	0.015
1.16296		18.5942	0
1.16379		18.6074	0.015
1.16461		18.6206	0.02
1.16543		18.6337	0.005
1.16626		18.6469	0.01
1.16708		18.6601	0.01
1.1679		18.6732	0.015
1.16872		18.6864	0.01
1.16955		18.6996	0
1.17037		18.7128	0.015
1.17119		18.7259	0
1.17202		18.7391	0.005
1.17284		18.7523	0.005
1.17366		18.7654	0.01
1.17449		18.7786	0.01
1.17531		18.7918	0.015
1.17613		18.8049	0.005
1.17695		18.8181	0.015
1.17778		18.8313	0
1.1786		18.8444	0.005
1.17942		18.8576	0.005
1.18025		18.8708	0
1.18107		18.8839	0
1.18189		18.8971	0
1.18272		18.9103	0.01
1.18354		18.9235	0.01
1.18436		18.9366	0.015
1.18519		18.9498	0.015
1.18601		18.963	0.01
1.18683		18.9761	0.005
1.18765		18.9893	0.02
1.18848		19.0025	0.04
1.1893		19.0156	0.015
1.19012		19.0288	0.005
1.19095		19.042	0.02
1.19177		19.0551	0.005
1.19259		19.0683	0.015
1.19342		19.0815	0.015
1.19424		19.0947	0.01
1.19506		19.1078	0.01
1.19588		19.121	0.015
1.19671		19.1342	0.015
1.19753		19.1473	0.01
1.19835		19.1605	0.005
1.19918		19.1737	0.005
1.2		19.1868	0.01
1.20082		19.2	0.005
1.20165		19.2132	0.015
1.20247		19.2263	0.005
1.20329		19.2395	0.005
1.20412		19.2527	0.01
1.20494		19.2658	0.02
1.20576		19.279	0.01
1.20658		19.2922	0.015
1.20741		19.3054	0.015
1.20823		19.3185	0.015
1.20905		19.3317	0.005
1.20988		19.3449	0
1.2107		19.358	0
1.21152		19.3712	0
1.21235		19.3844	0.025
1.21317		19.3975	0.005
1.21399		19.4107	0
1.21481		19.4239	0.005
1.21564		19.437	0.005
1.21646		19.4502	0.02
1.21728		19.4634	0.01
1.21811		19.4765	0.005
1.21893		19.4897	0.01
1.21975		19.5029	0.005
1.22058		19.516	0.005
1.2214		19.5292	0
1.22222		19.5424	0.005
1.22305		19.5556	0.005
1.22387		19.5687	0.005
1.22469		19.5819	0
1.22551		19.5951	0.005
1.22634		19.6082	0
1.22716		19.6214	0.025
1.22798		19.6346	0.01
1.22881		19.6477	0.01
1.22963		19.6609	0.005
1.23045		19.6741	0.005
1.23128		19.6872	0
1.2321		19.7004	0.005
1.23292		19.7136	0
1.23374		19.7267	0.005
1.23457		19.7399	0.01
1.23539		19.7531	0.005
1.23621		19.7662	0.01
1.23704		19.7794	0.005
1.23786		19.7926	0.01
1.23868		19.8058	0.015
1.23951		19.8189	0.015
1.24033		19.8321	0.01
1.24115		19.8453	0
1.24198		19.8584	0.015
1.2428		19.8716	0.01
1.24362		19.8848	0.02
1.24444		19.8979	0.005
1.24527		19.9111	0
1.24609		19.9243	0
1.24691		19.9374	0.02
1.24774		19.9506	0.025
1.24856		19.9638	0.015
1.24938		19.9769	0.005
1.25021		19.9901	0.02
1.25103		20.0033	0.005
1.25185		20.0165	0.01
1.25267		20.0296	0.01
1.2535		20.0428	0.025
1.25432		20.056	0.005
1.25514		20.0691	0.015
1.25597		20.0823	0
1.25679		20.0955	0.005
1.25761		20.1086	0
1.25844		20.1218	0.005
1.25926		20.135	0.015
1.26008		20.1482	0.01
1.26091		20.1613	0.01
1.26173		20.1745	0.005
1.26255		20.1877	0.005
1.26337		20.2008	0.01
1.2642		20.214	0.01
1.26502		20.2272	0
1.26584		20.2403	0.005
1.26667		20.2535	0
1.26749		20.2667	0
1.26831		20.2798	0.005
1.26914		20.293	0.025
1.26996		20.3062	0.005
1.27078		20.3193	0
1.2716		20.3325	0.015
1.27243		20.3457	0.005
1.27325		20.3589	0.005
1.27407		20.372	0.015
1.2749		20.3852	0.01
1.27572		20.3984	0.015
1.27654		20.4115	0
1.27737		20.4247	0.02
1.27819		20.4379	0.005
1.27901		20.451	0
1.27984		20.4642	0.01
1.28066		20.4774	0.01
1.28148		20.4905	0.01
1.2823		20.5037	0.005
1.28313		20.5169	0
1.28395		20.53	0
1.28477		20.5432	0.015
1.2856		20.5564	0.005
1.28642		20.5695	0.005
1.28724		20.5827	0.005
1.28807		20.5959	0
1.28889		20.609	0.01
1.28971		20.6222	0.01
1.29053		20.6354	0.015
1.29136		20.6486	0.015
1.29218		20.6617	0
1.293		20.6749	0
1.29383		20.6881	0
1.29465		20.7012	0.01
1.29547		20.7144	0.01
1.2963		20.7276	0
1.29712		20.7407	0.005
1.29794		20.7539	0
1.29877		20.7671	0.005
1.29959		20.7802	0.005
1.30041		20.7934	0
1.30123		20.8066	0
1.30206		20.8197	0
1.30288		20.8329	0
1.3037		20.8461	0.01
1.30453		20.8593	0.015
1.30535		20.8724	0
1.30617		20.8856	0.01
1.307		20.8988	0.005
1.30782		20.9119	0.005
1.30864		20.9251	0
1.30946		20.9383	0.005
1.31029		20.9514	0.005
1.31111		20.9646	0.005
1.31193		20.9778	0
1.31276		20.991	0.005
1.31358		21.0041	0
1.3144		21.0173	0
1.31523		21.0304	0.02
1.31605		21.0436	0.015
1.31687		21.0568	0.01
1.3177		21.07	0.005
1.31852		21.0831	0.01
1.31934		21.0963	0.01
1.32016		21.1095	0
1.32099		21.1226	0.005
1.32181		21.1358	0.005
1.32263		21.149	0
1.32346		21.1621	0.005
1.32428		21.1753	0.02
1.3251		21.1885	0.02
1.32593		21.2017	0.01
1.32675		21.2148	0
1.32757		21.228	0.015
1.3284		21.2412	0
1.32922		21.2543	0
1.33004		21.2675	0.01
1.33086		21.2807	0.005
1.33169		21.2938	0
1.33251		21.307	0.005
1.33333		21.3202	0.025
1.33416		21.3333	0.005
1.33498		21.3465	0
1.3358		21.3597	0.005
1.33663		21.3728	0
1.33745		21.386	0.005
1.33827		21.3992	0
1.33909		21.4123	0.015
1.33992		21.4255	0
1.34074		21.4387	0.02
1.34156		21.4519	0.005
1.34239		21.465	0.005
1.34321		21.4782	0.005
1.34403		21.4914	0.005
1.34486		21.5045	0.005
1.34568		21.5177	0
1.3465		21.5309	0.005
1.34733		21.544	0.005
1.34815		21.5572	0.005
1.34897		21.5704	0
1.34979		21.5835	0
1.35062		21.5967	0
1.35144		21.6099	0.005
1.35226		21.623	0
1.35309		21.6362	0
1.35391		21.6494	0.01
1.35473		21.6625	0.005
1.35556		21.6757	0.005
1.35638		21.6889	0.005
1.3572		21.7021	0
1.35802		21.7152	0.02
1.35885		21.7284	0.005
1.35967		21.7416	0.005
1.36049		21.7547	0.005
1.36132		21.7679	0.005
1.36214		21.7811	0.005
1.36296		21.7942	0.015
1.36379		21.8074	0.005
1.36461		21.8206	0
1.36543		21.8337	0.02
1.36626		21.8469	0.005
1.36708		21.8601	0.005
1.3679		21.8732	0.015
1.36872		21.8864	0.01
1.36955		21.8996	0.005
1.37037		21.9128	0
1.37119		21.9259	0
1.37202		21.9391	0.005
1.37284		21.9523	0.005
1.37366		21.9654	0.01
1.37449		21.9786	0.005
1.37531		21.9918	0
1.37613		22.0049	0.015
1.37695		22.0181	0.01
1.37778		22.0313	0
1.3786		22.0444	0.01
1.37942		22.0576	0.01
1.38025		22.0708	0
1.38107		22.084	0
1.38189		22.0971	0.01
1.38272		22.1103	0
1.38354		22.1235	0.005
1.38436		22.1366	0
1.38519		22.1498	0.01
1.38601		22.163	0
1.38683		22.1761	0.005
1.38765		22.1893	0
1.38848		22.2025	0
1.3893		22.2156	0
1.39012		22.2288	0.01
1.39095		22.242	0
1.39177		22.2551	0
1.39259		22.2683	0.01
1.39342		22.2815	0.015
1.39424		22.2947	0
1.39506		22.3078	0
1.39588		22.321	0
1.39671		22.3342	0
1.39753		22.3473	0.01
1.39835		22.3605	0.005
1.39918		22.3737	0.005
1.4		22.3868	0
1.40082		22.4	0.01
1.40165		22.4132	0.005
1.40247		22.4263	0.005
1.40329		22.4395	0.005
1.40412		22.4527	0.01
1.40494		22.4658	0.01
1.40576		22.479	0
1.40658		22.4922	0
1.40741		22.5053	0.01
1.40823		22.5185	0.005
1.40905		22.5317	0.005
1.40988		22.5449	0.01
1.4107		22.558	0
1.41152		22.5712	0.015
1.41235		22.5844	0
1.41317		22.5975	0.01
1.41399		22.6107	0
1.41481		22.6239	0.005
1.41564		22.637	0
1.41646		22.6502	0.005
1.41728		22.6634	0
1.41811		22.6765	0.005
1.41893		22.6897	0
1.41975		22.7029	0
1.42058		22.716	0
1.4214		22.7292	0.005
1.42222		22.7424	0
1.42305		22.7556	0.005
1.42387		22.7687	0
1.42469		22.7819	0
1.42551		22.7951	0.015
1.42634		22.8082	0
1.42716		22.8214	0
1.42798		22.8346	0.01
1.42881		22.8477	0.01
1.42963		22.8609	0.005
1.43045		22.8741	0.01
1.43128		22.8872	0
1.4321		22.9004	0.005
1.43292		22.9136	0
1.43374		22.9267	0
1.43457		22.9399	0
1.43539		22.9531	0
1.43621		22.9662	0.005
1.43704		22.9794	0.01
1.43786		22.9926	0
1.43868		23.0058	0.005
1.43951		23.0189	0
1.44033		23.0321	0
1.44115		23.0453	0.005
1.44198		23.0584	0.01
1.4428		23.0716	0
1.44362		23.0848	0
1.44444		23.0979	0.005
1.44527		23.1111	0
1.44609		23.1243	0
1.44691		23.1375	0
1.44774		23.1506	0
1.44856		23.1638	0.005
1.44938		23.177	0.01
1.45021		23.1901	0.015
1.45103		23.2033	0.005
1.45185		23.2165	0.01
1.45267		23.2296	0
1.4535		23.2428	0
1.45432		23.256	0.005
1.45514		23.2691	0.01
1.45597		23.2823	0.01
1.45679		23.2955	0.005
1.45761		23.3086	0.01
1.45844		23.3218	0
1.45926		23.335	0
1.46008		23.3482	0.01
1.46091		23.3613	0
1.46173		23.3745	0.005
1.46255		23.3877	0
1.46337		23.4008	0
1.4642		23.414	0.005
1.46502		23.4272	0.01
1.46584		23.4403	0
1.46667		23.4535	0
1.46749		23.4667	0.015
1.46831		23.4798	0.005
1.46914		23.493	0.005
1.46996		23.5062	0
1.47078		23.5193	0
1.4716		23.5325	0
1.47243		23.5457	0.01
1.47325		23.5588	0
1.47407		23.572	0.005
1.4749		23.5852	0.005
1.47572		23.5983	0
1.47654		23.6115	0.01
1.47737		23.6247	0
1.47819		23.6379	0.005
1.47901		23.651	0.01
1.47984		23.6642	0.015
1.48066		23.6774	0
1.48148		23.6905	0.015
1.4823		23.7037	0.02
1.48313		23.7169	0.005
1.48395		23.73	0.005
1.48477		23.7432	0
1.4856		23.7564	0
1.48642		23.7695	0.005
1.48724		23.7827	0.005
1.48807		23.7959	0
1.48889		23.809	0
1.48971		23.8222	0
1.49053		23.8354	0
1.49136		23.8486	0
1.49218		23.8617	0.01
1.493		23.8749	0
1.49383		23.8881	0
1.49465		23.9012	0.005
1.49547		23.9144	0
1.4963		23.9276	0
1.49712		23.9407	0
1.49794		23.9539	0
1.49877		23.9671	0.005
1.49959		23.9803	0.01
1.50041		23.9934	0
1.50123		24.0066	0
1.50206		24.0197	0
1.50288		24.0329	0.005
1.5037		24.0461	0.005
1.50453		24.0593	0.01
1.50535		24.0724	0.005
1.50617		24.0856	0.01
1.507		24.0988	0
1.50782		24.1119	0
1.50864		24.1251	0
1.50946		24.1383	0.01
1.51029		24.1514	0
1.51111		24.1646	0
1.51193		24.1778	0.015
1.51276		24.191	0.005
1.51358		24.2041	0.005
1.5144		24.2173	0
1.51523		24.2305	0.005
1.51605		24.2436	0.005
1.51687		24.2568	0
1.5177		24.27	0
1.51852		24.2831	0.005
1.51934		24.2963	0
1.52016		24.3095	0
1.52099		24.3226	0
1.52181		24.3358	0.005
1.52263		24.349	0.005
1.52346		24.3621	0
1.52428		24.3753	0.005
1.5251		24.3885	0
1.52593		24.4017	0
1.52675		24.4148	0.005
1.52757		24.428	0.005
1.5284		24.4412	0
1.52922		24.4543	0
1.53004		24.4675	0
1.53086		24.4807	0.005
1.53169		24.4938	0.005
1.53251		24.507	0.005
1.53333		24.5202	0.005
1.53416		24.5333	0.01
1.53498		24.5465	0.005
1.5358		24.5597	0.005
1.53663		24.5728	0.005
1.53745		24.586	0.01
1.53827		24.5992	0
1.53909		24.6123	0.005
1.53992		24.6255	0
1.54074		24.6387	0.005
1.54156		24.6518	0
1.54239		24.665	0
1.54321		24.6782	0.01
1.54403		24.6914	0
1.54486		24.7045	0.005
1.54568		24.7177	0
1.5465		24.7309	0.015
1.54733		24.744	0
1.54815		24.7572	0
1.54897		24.7704	0
1.54979		24.7835	0.015
1.55062		24.7967	0.015
1.55144		24.8099	0
1.55226		24.823	0.005
1.55309		24.8362	0
1.55391		24.8494	0
1.55473		24.8625	0.01
1.55556		24.8757	0
1.55638		24.8889	0
1.5572		24.9021	0.01
1.55802		24.9152	0
1.55885		24.9284	0
1.55967		24.9416	0.005
1.56049		24.9547	0.015
1.56132		24.9679	0
1.56214		24.9811	0.01
1.56296		24.9942	0
1.56379		25.0074	0.01
1.56461		25.0206	0
1.56543		25.0337	0
1.56626		25.0469	0.005
1.56708		25.0601	0
1.5679		25.0733	0.005
1.56872		25.0864	0
1.56955		25.0996	0
1.57037		25.1128	0
1.57119		25.1259	0.01
1.57202		25.1391	0
1.57284		25.1523	0.005
1.57366		25.1654	0
1.57449		25.1786	0
1.57531		25.1918	0.005
1.57613		25.2049	0
1.57695		25.2181	0.01
1.57778		25.2313	0
1.5786		25.2444	0
1.57942		25.2576	0
1.58025		25.2708	0.005
1.58107		25.284	0
1.58189		25.2971	0
1.58272		25.3103	0
1.58354		25.3235	0.005
1.58436		25.3366	0
1.58519		25.3498	0.005
1.58601		25.363	0.01
1.58683		25.3761	0
1.58765		25.3893	0
1.58848		25.4025	0.01
1.5893		25.4156	0
1.59012		25.4288	0.005
1.59095		25.442	0
1.59177		25.4551	0
1.59259		25.4683	0.005
1.59342		25.4815	0.005
1.59424		25.4947	0
1.59506		25.5078	0.005
1.59588		25.521	0
1.59671		25.5342	0
1.59753		25.5473	0.005
1.59835		25.5605	0.005
1.59918		25.5737	0.005
1.6		25.5868	0
1.60082		25.6	0
1.60165		25.6132	0
1.60247		25.6263	0.005
1.60329		25.6395	0
1.60412		25.6527	0
1.60494		25.6658	0.005
1.60576		25.679	0
1.60658		25.6922	0
1.60741		25.7053	0
1.60823		25.7185	0
1.60905		25.7317	0.005
1.60988		25.7449	0
1.6107		25.758	0
1.61152		25.7712	0.005
1.61235		25.7844	0
1.61317		25.7975	0
1.61399		25.8107	0
1.61481		25.8239	0.005
1.61564		25.837	0
1.61646		25.8502	0.01
1.61728		25.8634	0.005
1.61811		25.8765	0
1.61893		25.8897	0
1.61975		25.9029	0
1.62058		25.916	0.005
1.6214		25.9292	0.005
1.62222		25.9424	0.01
1.62305		25.9556	0
1.62387		25.9687	0
1.62469		25.9819	0.01
1.62551		25.9951	0
1.62634		26.0082	0
1.62716		26.0214	0
1.62798		26.0346	0
1.62881		26.0477	0
1.62963		26.0609	0.005
1.63045		26.0741	0
1.63128		26.0872	0
1.6321		26.1004	0
1.63292		26.1136	0
1.63374		26.1268	0.005
1.63457		26.1399	0
1.63539		26.1531	0
1.63621		26.1663	0
1.63704		26.1794	0.01
1.63786		26.1926	0.005
1.63868		26.2058	0
1.63951		26.2189	0.005
1.64033		26.2321	0.005
1.64115		26.2453	0.005
1.64198		26.2584	0.005
1.6428		26.2716	0
1.64362		26.2848	0
1.64444		26.2979	0.005
1.64527		26.3111	0.01
1.64609		26.3243	0.005
[truncated: 2,096 more rows]

## Sheet: Fig. 5a
Wavelength (nm)	PL-L1	PL-L2	PL-L3	PL-L4
400.062	0.05524	0.35317	0.01207	0.0929
400.813	0.06677	0.21627	0.00712	0.16502
401.565	0.04472	0.31	0.0113	0.25964
402.317	0.05912	0.20683	0.00757	0.0689
403.068	0.06872	0.39099	0.01134	0.23769
403.82	0.07465	0.36307	0.01167	0
404.571	0.07085	0.29277	0.00999	0.12516
405.323	0.05279	0.33419	0.00494	0.06242
406.074	0.0594	0.35412	0.00957	0.16659
406.826	0.07693	0.31604	0.00768	0.08167
407.577	0.07489	0.34875	0.00687	0.18199
408.329	0.06619	0.16786	0.00833	0.24792
409.08	0.06839	0.34833	0.00578	0.26333
409.831	0.07853	0.39306	0.01082	0.00326
410.582	0.07925	0.30165	0.01193	0.25522
411.334	0.06725	0.18829	0.00593	0.16135
412.085	0.0728	0.33448	0.00536	0.23646
412.836	0.05755	0.24478	0.0056	0.21642
413.587	0.06782	0.46428	0.00613	0.19121
414.338	0.05006	0.25262	0.00738	0.18491
415.089	0.07396	0.26139	0.00768	0.15479
415.84	0.07096	0.25273	0.00202	0.3437
416.591	0.06735	0.20502	0.00811	0.14005
417.342	0.06279	0.32832	0.01045	0.20445
418.093	0.0622	0.38479	0.00678	0.14636
418.844	0.06195	0.22879	0.0072	0.16105
419.594	0.06526	0.24457	0.00881	0.16282
420.345	0.06564	0.35296	0.00666	0.12887
421.096	0.08549	0.28735	0.00502	0.16622
421.847	0.0775	0.30961	0.00819	0.29638
422.597	0.08002	0.27541	0.00322	0.22721
423.348	0.0426	0.2555	0.0084	0.1463
424.098	0.06902	0.23121	0.0051	0.29671
424.849	0.05569	0.21639	0.00264	0.29763
425.6	0.06104	0.12842	0.0058	0.23234
426.35	0.06849	0.20998	0.007	0.32618
427.1	0.05263	0.31563	0.00391	0.2809
427.851	0.06948	0.26465	0.00662	0.22648
428.601	0.05742	0.37574	0.00396	0.25902
429.352	0.06658	0.22465	0.00419	0.25552
430.102	0.05887	0.31278	0.0024	0.195
430.852	0.0563	0.32932	0.00727	0.25102
431.602	0.07753	0.24655	0.00619	0.2594
432.353	0.04353	0.26323	0.00379	0.23955
433.103	0.07258	0.23605	0.00585	0.30393
433.853	0.05679	0.19389	0.00688	0.26309
434.603	0.09077	0.24734	0.00513	0.2504
435.353	0.06922	0.26798	0.00684	0.27236
436.103	0.05133	0.23478	0.00243	0.1473
436.853	0.07708	0.18908	0.0055	0.18775
437.603	0.08339	0.28607	0.00601	0.15964
438.353	0.07366	0.32928	0	0.1612
439.103	0.07169	0.25856	0.00518	0.25724
439.853	0.06609	0.3037	0.00416	0.20914
440.602	0.08558	0.24427	0.0034	0.16819
441.352	0.10354	0.26637	0.00597	0.0876
442.102	0.0742	0.22835	0.00377	0.33315
442.852	0.07095	0.25046	0.00728	0.21072
443.601	0.07551	0.34034	0.00719	0.1837
444.351	0.07093	0.31086	0.00603	0.2096
445.1	0.07302	0.19974	0.00535	0.09749
445.85	0.08505	0.11773	0.00593	0.23286
446.599	0.06512	0.20943	0.00686	0.20197
447.349	0.07854	0.27037	0.00241	0.21919
448.098	0.08149	0.20295	0.00488	0.20807
448.848	0.08198	0.20889	0.00434	0.28834
449.597	0.08247	0.20063	0.00776	0.26421
450.347	0.09038	0.22693	0.01041	0.19238
451.096	0.08651	0.25525	0.00598	0.19446
451.845	0.09879	0.34848	0.00562	0.23344
452.594	0.09959	0.29364	0.00957	0.19216
453.343	0.09216	0.08271	0.0065	0.22459
454.093	0.10796	0.20422	0.00572	0.20711
454.842	0.10378	0.26881	0.00854	0.17445
455.591	0.10505	0.21399	0.00864	0.26076
456.34	0.11526	0.31868	0.01326	0.21936
457.089	0.09688	0.25577	0.00924	0.21471
457.838	0.1035	0.38603	0.00992	0.26592
458.587	0.12901	0.24884	0.01047	0.20954
459.336	0.11925	0.25227	0.0113	0.22824
460.085	0.14501	0.30941	0.01009	0.26166
460.833	0.12898	0.2826	0.01373	0.22885
461.582	0.13359	0.33107	0.01544	0.34009
462.331	0.14155	0.21755	0.01432	0.30277
463.08	0.14649	0.32836	0.02021	0.17771
463.828	0.12926	0.41655	0.01515	0.34989
464.577	0.14591	0.28663	0.01516	0.25269
465.326	0.1418	0.37971	0.01578	0.27402
466.074	0.15711	0.26858	0.01834	0.3422
466.823	0.1748	0.34157	0.01915	0.29341
467.571	0.15905	0.30764	0.02083	0.40315
468.32	0.1816	0.36637	0.02353	0.44922
469.068	0.17537	0.31217	0.02359	0.34665
469.817	0.18932	0.30699	0.02534	0.37071
470.565	0.18343	0.22417	0.02847	0.3966
471.313	0.20798	0.41311	0.02611	0.47949
472.062	0.19917	0.30502	0.02549	0.45964
472.81	0.20945	0.25275	0.02759	0.47719
473.558	0.22484	0.341	0.03068	0.46943
474.306	0.22059	0.25652	0.0327	0.52379
475.054	0.22858	0.33511	0.03199	0.42342
475.803	0.24262	0.26936	0.03567	0.40272
476.551	0.23533	0.18978	0.03798	0.38415
477.299	0.23872	0.29825	0.04132	0.38103
478.047	0.26419	0.30279	0.04092	0.31321
478.795	0.26702	0.34813	0.04032	0.39581
479.543	0.2887	0.39145	0.04409	0.39276
480.29	0.2843	0.30927	0.04625	0.32746
481.038	0.29318	0.32427	0.05182	0.3528
481.786	0.307	0.38476	0.05195	0.32926
482.534	0.31152	0.36974	0.05345	0.26099
483.282	0.30849	0.33739	0.06051	0.3068
484.029	0.33337	0.40943	0.06062	0.20745
484.777	0.33173	0.38065	0.06289	0.27725
485.525	0.35059	0.41073	0.06018	0.33371
486.272	0.35121	0.35974	0.0684	0.29593
487.02	0.36089	0.37942	0.07153	0.29695
487.767	0.37302	0.40066	0.07488	0.2961
488.515	0.38437	0.30749	0.07613	0.37187
489.262	0.39174	0.49544	0.08073	0.28711
490.01	0.40525	0.48053	0.08668	0.41323
490.757	0.41979	0.46906	0.08689	0.35234
491.505	0.41447	0.50147	0.09303	0.35492
492.252	0.44072	0.48165	0.09807	0.52103
492.999	0.45459	0.45021	0.10098	0.34035
493.747	0.45892	0.41394	0.10848	0.34831
494.494	0.46101	0.46782	0.11289	0.35624
495.241	0.46739	0.50152	0.11657	0.3766
495.988	0.49654	0.44895	0.11985	0.21265
496.735	0.49623	0.49419	0.12506	0.38353
497.482	0.51134	0.57882	0.12874	0.37562
498.229	0.51272	0.44614	0.13433	0.35901
498.976	0.53945	0.49954	0.14289	0.31446
499.723	0.53795	0.44967	0.14347	0.3911
500.47	0.55071	0.51947	0.15373	0.42384
501.217	0.5682	0.51568	0.15769	0.4129
501.964	0.5788	0.4941	0.16668	0.38115
502.711	0.5926	0.48896	0.17029	0.4054
503.458	0.60606	0.56061	0.17645	0.4332
504.204	0.60884	0.62417	0.17988	0.38776
504.951	0.62866	0.50018	0.19099	0.37904
505.698	0.6516	0.58996	0.1974	0.42445
506.444	0.65037	0.5933	0.20137	0.41927
507.191	0.66677	0.4465	0.21403	0.53108
507.937	0.68585	0.54453	0.2211	0.31988
508.684	0.67481	0.60999	0.2269	0.38111
509.431	0.70281	0.54485	0.23164	0.35503
510.177	0.70534	0.51567	0.24372	0.40239
510.923	0.70642	0.66476	0.24996	0.43237
511.67	0.72302	0.5441	0.25675	0.46942
512.416	0.74943	0.62637	0.26781	0.4873
513.162	0.74916	0.61046	0.27561	0.386
513.909	0.76675	0.66502	0.28131	0.4512
514.655	0.76348	0.498	0.2897	0.41813
515.401	0.78249	0.71831	0.29401	0.46051
516.147	0.7841	0.69556	0.30831	0.43607
516.894	0.79421	0.63158	0.31978	0.4256
517.64	0.81596	0.64474	0.32561	0.41682
518.386	0.83003	0.69723	0.33965	0.43257
519.132	0.82911	0.60176	0.34761	0.43068
519.878	0.83771	0.72291	0.359	0.51297
520.624	0.85445	0.75182	0.37269	0.48094
521.37	0.85344	0.67398	0.37662	0.45585
522.115	0.86698	0.6387	0.38718	0.47968
522.861	0.87865	0.66048	0.39695	0.49455
523.607	0.86961	0.60545	0.40602	0.51098
524.353	0.8846	0.68711	0.41649	0.48379
525.099	0.90046	0.65314	0.42793	0.50522
525.844	0.89026	0.69844	0.436	0.50045
526.59	0.91454	0.72723	0.44543	0.49044
527.336	0.90963	0.77339	0.45972	0.52339
528.081	0.91861	0.69891	0.47349	0.46515
528.827	0.90755	0.65834	0.47793	0.55757
529.572	0.92315	0.74377	0.49023	0.46205
530.318	0.92767	0.76352	0.50371	0.53173
531.063	0.93552	0.77363	0.51275	0.45889
531.809	0.9473	0.79621	0.52137	0.59036
532.554	0.94008	0.79032	0.53412	0.48922
533.3	0.95733	0.77507	0.5424	0.50753
534.045	0.95203	0.78178	0.55762	0.52907
534.79	0.96704	0.76374	0.56472	0.49077
535.535	0.97674	0.79703	0.57908	0.49255
536.281	0.97188	0.80566	0.59193	0.52583
537.026	0.97943	0.78205	0.59356	0.57544
537.771	0.97413	0.73096	0.61107	0.59689
538.516	0.95916	0.83469	0.61963	0.62314
539.261	0.97906	0.84782	0.63051	0.48928
540.006	0.98614	0.89895	0.64376	0.5287
540.751	0.96541	0.81023	0.65621	0.57447
541.496	0.98899	0.81136	0.66442	0.61194
542.241	0.98389	0.80053	0.67605	0.60571
542.986	0.99099	0.81869	0.68053	0.582
543.731	0.97995	0.82503	0.69711	0.57629
544.475	1	0.81817	0.71134	0.49847
545.22	0.96389	0.8449	0.71903	0.56419
545.965	0.96128	0.881	0.72478	0.63013
546.71	0.97423	0.90069	0.73256	0.61898
547.454	0.97598	0.89497	0.74392	0.57897
548.199	0.97063	0.92404	0.75536	0.64529
548.944	0.98033	0.81028	0.77015	0.64418
549.688	0.97244	0.83072	0.77763	0.63681
550.433	0.97168	0.79569	0.78577	0.69269
551.177	0.96767	0.93034	0.78982	0.6196
551.922	0.96276	0.84446	0.80149	0.56588
552.666	0.97239	0.86477	0.81582	0.63725
553.41	0.95278	0.89597	0.82058	0.66831
554.155	0.95916	0.82653	0.83254	0.72579
554.899	0.94488	0.95755	0.83965	0.73766
555.643	0.94988	0.83393	0.84756	0.67054
556.388	0.93626	0.88066	0.85876	0.74148
557.132	0.94122	0.98623	0.86855	0.66391
557.876	0.9229	0.85813	0.87134	0.71664
558.62	0.92186	0.92324	0.87914	0.71794
559.364	0.91198	0.93417	0.88681	0.65273
560.108	0.92842	0.87633	0.89147	0.78021
560.852	0.90476	0.85829	0.90346	0.64584
561.596	0.88614	0.93938	0.90785	0.76423
562.34	0.88843	0.90446	0.90748	0.77532
563.084	0.88264	0.78946	0.91576	0.7357
563.828	0.86982	0.94107	0.93414	0.75711
564.572	0.85518	0.87545	0.93356	0.68745
565.316	0.87834	0.88291	0.93573	0.73715
566.059	0.86058	0.81826	0.94752	0.75397
566.803	0.85443	0.80643	0.94592	0.73155
567.547	0.82783	0.8855	0.95389	0.76694
568.291	0.81801	0.87841	0.95646	0.76116
569.034	0.81384	0.97844	0.96506	0.81426
569.778	0.81594	1	0.96988	0.68866
570.521	0.805	0.94045	0.96444	0.8592
571.265	0.78808	0.92832	0.96659	0.75992
572.008	0.8004	0.93604	0.97543	0.75873
572.752	0.78097	0.91039	0.97949	0.80804
573.495	0.76537	0.87123	0.97932	0.77607
574.239	0.76341	0.83532	0.98493	0.74917
574.982	0.75586	0.95263	0.98919	0.77268
575.725	0.76314	0.95179	0.98637	0.76064
576.468	0.75107	0.92833	0.99159	0.705
577.212	0.74631	0.85673	0.98496	0.85004
577.955	0.72295	0.78235	0.99434	0.83835
578.698	0.7152	0.91652	0.99299	0.80902
579.441	0.70089	0.85154	1	0.83644
580.184	0.69881	0.90006	0.99861	0.79624
580.927	0.68523	0.914	0.99585	0.78362
581.67	0.68683	0.79356	0.993	0.7679
582.413	0.67753	0.88337	0.99744	0.87851
583.156	0.65747	0.90227	0.98968	0.77235
583.899	0.65028	0.93032	0.99507	0.71629
584.642	0.64288	0.8735	0.99326	0.84677
585.385	0.64022	0.90316	0.99548	0.92068
586.128	0.62465	0.88427	0.98686	0.83705
586.87	0.61643	0.8912	0.98667	0.8037
587.613	0.6103	0.92105	0.98389	0.84529
588.356	0.60052	0.8855	0.98539	0.79572
589.099	0.5879	0.88203	0.97999	0.82615
589.841	0.58503	0.95515	0.97213	0.78647
590.584	0.57029	0.90461	0.97838	0.73698
591.326	0.57946	0.86947	0.96467	0.78603
592.069	0.56766	0.87902	0.97065	0.94577
592.811	0.54468	0.87029	0.96653	0.78145
593.554	0.54755	0.90652	0.95628	0.82652
594.296	0.52125	0.94311	0.95535	0.96988
595.038	0.52395	0.83836	0.95521	0.8495
595.781	0.51803	0.8375	0.95043	0.73008
596.523	0.49938	0.96327	0.94368	0.88769
597.265	0.48798	0.8779	0.94431	0.79441
598.008	0.48919	0.8596	0.94224	0.7712
598.75	0.48956	0.79233	0.92726	0.89288
599.492	0.46965	0.89855	0.92776	0.90189
600.234	0.46529	0.81681	0.92341	0.82457
600.976	0.44892	0.83955	0.91747	0.85056
601.718	0.4391	0.81774	0.9074	0.86299
602.46	0.44562	0.84377	0.89833	0.8704
603.202	0.42016	0.84745	0.89552	0.94802
603.944	0.42721	0.80447	0.89195	0.80434
604.686	0.40063	0.81436	0.88937	0.91129
605.428	0.4055	0.80174	0.87826	0.91524
606.17	0.40314	0.74206	0.88119	0.86027
606.912	0.37537	0.79551	0.86554	0.82926
607.653	0.37135	0.78744	0.86234	0.77373
608.395	0.39053	0.79059	0.84855	0.88675
609.137	0.369	0.78546	0.83858	0.82732
609.878	0.36122	0.74586	0.83944	0.81996
610.62	0.34718	0.80422	0.83314	0.85097
611.362	0.34542	0.75608	0.82379	0.84859
612.103	0.34559	0.87342	0.81136	0.97421
612.845	0.33887	0.7873	0.80744	0.84878
613.586	0.31591	0.85055	0.80653	0.91474
614.328	0.3244	0.83154	0.79454	0.92436
615.069	0.32112	0.68236	0.78841	0.91108
615.81	0.3011	0.80971	0.77818	0.84823
616.552	0.30056	0.69135	0.77199	0.82041
617.293	0.29907	0.82839	0.76296	0.7606
618.034	0.28305	0.84324	0.75673	0.91763
618.775	0.28763	0.73416	0.75284	0.72332
619.517	0.26348	0.72393	0.74029	0.90632
620.258	0.26886	0.69874	0.73095	0.8863
620.999	0.2633	0.74914	0.72324	0.8538
621.74	0.24972	0.67605	0.71455	0.82298
622.481	0.25365	0.6999	0.71037	0.88345
623.222	0.23937	0.76781	0.7011	0.9313
623.963	0.24632	0.72413	0.69425	0.87559
624.704	0.23205	0.69033	0.6833	1
625.445	0.24068	0.67612	0.67821	0.93016
626.186	0.249	0.73828	0.66979	0.91086
626.927	0.21935	0.70917	0.66407	0.93669
627.667	0.22281	0.68815	0.65696	0.92582
628.408	0.22118	0.68002	0.64271	0.92864
629.149	0.21389	0.74278	0.63651	0.89514
629.889	0.19666	0.66053	0.62523	0.86007
630.63	0.19508	0.70207	0.6215	0.82683
631.371	0.1851	0.63953	0.61089	0.80919
632.111	0.1911	0.61083	0.60241	0.85989
632.852	0.18848	0.58865	0.59953	0.76749
633.592	0.18482	0.64429	0.58323	0.91472
634.333	0.17585	0.63483	0.57844	0.93098
635.073	0.17908	0.58762	0.5718	0.91856
635.814	0.17975	0.66186	0.567	0.97027
636.554	0.18003	0.58984	0.55413	0.89424
637.294	0.16532	0.7125	0.55048	0.86226
638.035	0.16378	0.63466	0.54238	0.87745
638.775	0.1568	0.58528	0.53515	0.90105
639.515	0.14144	0.71071	0.52095	0.90468
640.255	0.16144	0.56974	0.51302	0.82025
640.995	0.14764	0.73241	0.50841	0.9075
641.736	0.14354	0.71003	0.50595	0.83854
642.476	0.14702	0.63198	0.49321	0.90942
643.216	0.12939	0.6892	0.48794	0.88255
643.956	0.13189	0.60533	0.48563	0.82766
644.696	0.13567	0.63645	0.47202	0.93569
645.436	0.12985	0.57613	0.4644	0.86463
646.175	0.11903	0.53611	0.45512	0.8669
646.915	0.12543	0.61437	0.45084	0.78292
647.655	0.12935	0.60109	0.44871	0.92718
648.395	0.11879	0.56764	0.43714	0.85354
649.135	0.11961	0.60768	0.43178	0.83671
649.874	0.11898	0.57596	0.42026	0.90375
650.614	0.10862	0.54578	0.41521	0.86215
651.354	0.12161	0.56284	0.41157	0.85935
652.093	0.12107	0.54861	0.40186	0.8332
652.833	0.11607	0.52338	0.39729	0.76481
653.572	0.09156	0.55216	0.38473	0.8475
654.312	0.11555	0.58775	0.38837	0.82874
655.051	0.11447	0.56287	0.37704	0.82546
655.791	0.11709	0.65705	0.37052	0.83266
656.53	0.10622	0.66976	0.36742	0.81071
657.27	0.09307	0.47775	0.35412	0.78525
658.009	0.09038	0.48165	0.35339	0.74732
658.748	0.08877	0.57771	0.34948	0.75479
659.487	0.08849	0.57897	0.34393	0.7854
660.227	0.09785	0.45219	0.33543	0.80204
660.966	0.0958	0.53962	0.32969	0.84564
661.705	0.07786	0.56918	0.32589	0.8933
662.444	0.09346	0.54667	0.32248	0.78784
663.183	0.08401	0.5069	0.312	0.86652
663.922	0.07862	0.50941	0.30966	0.79263
664.661	0.09216	0.52398	0.305	0.86122
665.4	0.08791	0.56805	0.29968	0.77723
666.139	0.09509	0.61431	0.29382	0.76098
666.878	0.08727	0.51615	0.29093	0.83604
667.617	0.09498	0.40984	0.28522	0.73531
668.356	0.10372	0.48056	0.27895	0.77497
669.094	0.08478	0.5608	0.27338	0.84336
669.833	0.08607	0.53304	0.27103	0.75785
670.572	0.0864	0.52281	0.26322	0.79587
671.311	0.08622	0.6059	0.25946	0.7051
672.049	0.07579	0.39694	0.2563	0.66365
672.788	0.08607	0.51811	0.25088	0.72649
673.526	0.07429	0.55634	0.24768	0.79742
674.265	0.07943	0.54174	0.24281	0.7768
675.003	0.08434	0.55995	0.23891	0.83044
675.742	0.08778	0.46037	0.23487	0.88026
676.48	0.07205	0.59996	0.22945	0.70512
677.219	0.08268	0.64218	0.22412	0.68921
677.957	0.08711	0.56766	0.2157	0.73461
678.695	0.07599	0.47038	0.21392	0.69858
679.434	0.07663	0.57015	0.21551	0.80585
680.172	0.07902	0.50966	0.20752	0.80961
680.91	0.07562	0.42452	0.20666	0.6731
681.648	0.07143	0.41962	0.20205	0.68843
682.386	0.09028	0.62129	0.1988	0.68958
683.124	0.08074	0.46599	0.19403	0.78926
683.863	0.0732	0.44018	0.19227	0.82054
684.601	0.07759	0.58025	0.18417	0.67419
685.339	0.05982	0.31073	0.18446	0.71725
686.076	0.05985	0.59821	0.17929	0.74613
686.814	0.05171	0.49834	0.17797	0.73851
687.552	0.06603	0.55344	0.17614	0.75912
688.29	0.08034	0.43433	0.17509	0.70262
689.028	0.07319	0.53468	0.16949	0.6885
689.766	0.07166	0.54978	0.16485	0.74311
690.503	0.0719	0.37368	0.16299	0.73684
691.241	0.0734	0.47941	0.15801	0.75265
691.979	0.06826	0.43945	0.15489	0.5399
692.716	0.08326	0.42217	0.15153	0.65265
693.454	0.07048	0.35392	0.148	0.75503
694.192	0.07144	0.50815	0.1457	0.74619
694.929	0.0734	0.43417	0.14245	0.72515
695.667	0.07104	0.4562	0.14362	0.60552
696.404	0.06539	0.4424	0.13754	0.68086
697.142	0.07743	0.47912	0.13515	0.65355
697.879	0.07857	0.38289	0.1341	0.66824
698.616	0.05528	0.3859	0.1287	0.58699
699.354	0.05142	0.41486	0.12752	0.72696
700.091	0.06085	0.41206	0.12891	0.58217
700.828	0.06574	0.46852	0.12448	0.72529
701.565	0.06212	0.48588	0.11781	0.59897
702.302	0.06971	0.47001	0.12065	0.6999
703.04	0.05794	0.44326	0.11629	0.6491
703.777	0.05166	0.51386	0.11735	0.71238
704.514	0.0548	0.3501	0.11444	0.63659
705.251	0.06829	0.43908	0.10898	0.68633
705.988	0.05198	0.39294	0.10655	0.71271
706.725	0.05956	0.35795	0.10669	0.71779
707.462	0.03988	0.3377	0.10116	0.61797
708.199	0.06369	0.37945	0.10313	0.63916
708.935	0.04675	0.39397	0.10074	0.65855
709.672	0.05878	0.43222	0.09884	0.5788
710.409	0.03742	0.34678	0.0966	0.62766
711.146	0.05169	0.33782	0.09538	0.44677
711.882	0.03991	0.39267	0.08903	0.57376
712.619	0.04484	0.46223	0.08878	0.57418
713.356	0.04364	0.38961	0.09084	0.70555
714.092	0.0518	0.43751	0.08324	0.57926
714.829	0.04148	0.34468	0.08957	0.59171
715.565	0.05016	0.34874	0.08267	0.55524
716.302	0.04575	0.38223	0.08115	0.51092
717.038	0.04456	0.36441	0.07765	0.50388
717.775	0.03691	0.31527	0.07946	0.63086
718.511	0.0377	0.2863	0.07588	0.66571
719.247	0.0567	0.28682	0.07697	0.55833
719.984	0.04029	0.27816	0.07438	0.58152
720.72	0.03909	0.27499	0.075	0.60674
721.456	0.05223	0.34085	0.07012	0.56851
722.192	0.05493	0.29928	0.07127	0.62148
722.929	0.04746	0.33215	0.06914	0.56134
723.665	0.05592	0.30834	0.07063	0.54251
724.401	0.0459	0.30029	0.06801	0.64675
725.137	0.03807	0.26342	0.06614	0.36055
725.873	0.03764	0.23178	0.06526	0.42944
726.609	0.03875	0.27667	0.06269	0.49681
727.345	0.03575	0.22584	0.05936	0.5078
728.081	0.03902	0.23876	0.05902	0.50922
728.817	0.04067	0.23161	0.05804	0.5109
729.552	0.03074	0.34031	0.05903	0.55106
730.288	0.03216	0.26548	0.05761	0.58043
731.024	0.03924	0.35648	0.05688	0.53332
731.76	0.03235	0.27825	0.05548	0.54914
732.495	0.04541	0.24706	0.05135	0.59214
733.231	0.04668	0.37771	0.05059	0.51158
733.967	0.02931	0.20701	0.05228	0.41491
734.702	0.03298	0.26547	0.04789	0.4505
735.438	0.05285	0.29171	0.04993	0.51087
736.173	0.04579	0.23717	0.04616	0.50064
736.909	0.0251	0.39916	0.04586	0.45446
737.644	0.04021	0.21871	0.04189	0.44199
738.38	0.03294	0.17125	0.04465	0.46572
739.115	0.03216	0.21671	0.04448	0.52982
739.85	0.05943	0.23905	0.04362	0.48669
740.586	0.02884	0.2683	0.04373	0.47815
741.321	0.04127	0.25068	0.04226	0.45202
742.056	0.03492	0.25202	0.03836	0.30725
742.791	0.03739	0.21781	0.03928	0.45479
743.527	0.03301	0.11243	0.04175	0.44517
744.262	0.0388	0.10169	0.04028	0.36677
744.997	0.04226	0.31264	0.03893	0.43132
745.732	0.03056	0.16783	0.03654	0.48252
746.467	0.02175	0.13895	0.03727	0.51637
747.202	0.00764	0.27581	0.03755	0.48897
747.937	0.03971	0.32763	0.03329	0.40867
748.672	0.03273	0.08289	0.03514	0.47123
749.407	0.02843	0.27112	0.03603	0.40417
750.141	0.02187	0.22092	0.03155	0.40616
750.876	0.04429	0.21904	0.03409	0.37717
751.611	0.01746	0.28826	0.02987	0.40442
752.346	0.01873	0.13816	0.03233	0.41926
753.08	0.02324	0.2101	0.03109	0.41657
753.815	0.02872	0.26541	0.03229	0.50696
754.55	0.04651	0.23492	0.03135	0.38292
755.284	0.03755	0.23807	0.03296	0.40239
756.019	0.02364	0.14733	0.02895	0.42529
756.753	0.01843	0.20109	0.02767	0.29715
757.488	0.04235	0.29597	0.02389	0.22731
758.222	0.02861	0.19429	0.02792	0.38662
758.957	0.02108	0.08252	0.02362	0.45683
759.691	0.02509	0.27727	0.02858	0.43577
760.425	0.03611	0.0779	0.02668	0.3235
761.16	0.02178	0.16191	0.02725	0.45568
761.894	0.02578	0.20406	0.02419	0.39261
762.628	0.0382	0.12767	0.02349	0.3886
763.362	0.00601	0.28987	0.02975	0.4646
764.096	0.02519	0.16309	0.02721	0.42287
764.831	0.03024	0.34783	0.02852	0.50834
765.565	0.04169	0.11814	0.02939	0.4976
766.299	0.02318	0.3011	0.02541	0.53113
767.033	0.02929	0.29177	0.02878	0.38489
767.767	0.03915	0.3274	0.02233	0.33441
768.501	0.02625	0.13619	0.02333	0.41208
769.234	0.03778	0.12614	0.02186	0.45775
769.968	0.04323	0.1866	0.02299	0.36139
770.702	0.00994	0.11639	0.02323	0.31936
771.436	0.04236	0.13177	0.01779	0.36624
772.17	0.01948	0.27818	0.02282	0.46567
772.903	0.04029	0.17717	0.0207	0.30633
773.637	0.03381	0.18475	0.01967	0.31983
774.371	0.04066	0.11913	0.01963	0.38254
775.104	0.0188	0.24874	0.01991	0.25861
775.838	0.02875	0.08637	0.01647	0.37587
776.571	0.02429	0	0.01727	0.40818
777.305	0	0.19773	0.01751	0.32595
778.038	0.03488	0.19787	0.0165	0.24215
778.772	0.02395	0.1271	0.01472	0.43875
779.505	0.03222	0.1808	0.01609	0.4942
780.239	0.03497	0.20371	0.0166	0.38231
780.972	0.04529	0.23944	0.0155	0.42332
781.705	0.02328	0.16801	0.02156	0.15056
782.439	0.03842	0.1273	0.01261	0.33887
783.172	0.00676	0.0457	0.01433	0.26817
783.905	0.01398	0.1454	0.01652	0.33425
784.638	0.03645	0.0867	0.01739	0.22264
785.371	0.03162	0.08674	0.01607	0.18445
786.104	0.0271	0.1327	0.01684	0.30172
786.837	0.01501	0.10203	0.01186	0.51013
787.57	0.02332	0.17417	0.01491	0.31941
788.303	0.03936	0.21854	0.01273	0.16056
789.036	0.01081	0.10765	0.01372	0.4701
789.769	0.02334	0.22606	0.01032	0.38919
790.502	0.02717	0.14887	0.01588	0.40066
791.235	0.02373	0.18579	0.01472	0.39459
791.968	0.0118	0.09253	0.01456	0.24553
792.7	0.03222	0.19185	0.0124	0.24608
793.433	0.04278	0.08479	0.01187	0.39958
794.166	0.0139	0.02736	0.00899	0.32148
794.898	0.03865	0.33406	0.01285	0.18537
795.631	0.03556	0.20643	0.01195	0.46269
796.364	0.03635	0.14621	0.01179	0.29466
797.096	0.031	0.10121	0.0161	0.28339
797.829	0.03205	0.1329	0.0107	0.37083
798.561	0.03245	0.12254	0.01629	0.24417
799.294	0.01236	0.27292	0.01039	0.28036
800.026	0.0287	0.23716	0.01193	0.28276
800.758	0.02435	0.22689	0.01033	0.26617

## Sheet: Fig. 5b
Wavelength(nm)	CD-L1(mdeg)	CD-L2(mdeg)	CD-L3(mdeg)	CD-L4(mdeg)
800	1.49521	-10.9992	-5.43613	30.438
799	1.33893	-10.3224	-3.39158	28.4507
798	0.95755	-9.97936	-1.25594	28.8303
797	0.50494	-13.1712	-1.50928	26.7757
796	0.48615	-13.9559	-5.15679	27.2679
795	1.12491	-10.5624	-2.73219	29.641
794	1.34377	-7.45309	-0.45621	26.652
793	0.87899	-8.50084	-3.01295	21.1592
792	0.97229	-9.91588	-4.16275	25.1262
791	1.66161	-9.86032	-5.26582	26.9891
790	1.78581	-11.2985	-4.40258	25.7048
789	0.8966	-11.6866	-2.61268	26.3643
788	1.45886	-11.9883	-3.19987	30.9578
787	1.33052	-11.2528	-3.23689	27.8595
786	0.72419	-11.9294	-2.11696	28.4033
785	1.29547	-9.55908	-1.31367	27.652
784	1.58266	-9.78687	-2.37377	24.2795
783	1.46523	-9.529	-4.4552	25.9588
782	1.13737	-11.0348	-6.32461	25.5485
781	1.52492	-10.3979	-4.1144	24.7949
780	2.15541	-9.98595	-4.36154	25.1541
779	1.90616	-8.96861	-5.2032	25.8549
778	1.39666	-9.04651	-4.77525	24.9632
777	1.45351	-10.0527	-3.74519	28.6732
776	2.12841	-9.76165	-1.41335	26.8372
775	0.90498	-10.7197	-0.09681	24.4046
774	1.1767	-10.125	-0.0601	24.1699
773	1.16434	-10.7639	-2.87172	24.9534
772	1.05067	-10.6036	-3.88932	25.9022
771	1.18965	-11.6324	-2.51885	26.588
770	1.36407	-10.041	-4.89567	27.5997
769	1.15412	-10.062	-6.69033	29.0506
768	1.18947	-10.8087	-5.48227	28.135
767	0.97926	-11.4048	-3.95668	24.8696
766	1.39183	-12.896	-3.72825	24.8785
765	1.12981	-11.8708	-3.87291	25.0499
764	1.04873	-11.5321	-4.60993	25.539
763	0.46674	-10.9063	-4.50229	24.4304
762	0.98026	-10.8906	-4.32412	24.7418
761	1.43057	-10.3712	-3.55038	25.1691
760	1.39983	-10.1437	-3.51022	23.9884
759	1.65675	-10.8409	-3.0536	23.9172
758	1.95783	-11.9039	-3.06192	23.0158
757	1.99934	-12.7826	-2.71439	23.7934
756	2.16795	-11.0514	-1.01806	26.4233
755	1.62642	-10.299	-1.41162	25.0285
754	1.26995	-12.587	-5.36294	24.469
753	1.54417	-12.0292	-5.04279	24.9067
752	1.65836	-10.3182	-3.52651	23.5702
751	1.20755	-11.0188	-2.6882	24.6235
750	1.98333	-10.6687	-0.82565	25.8148
749	2.72173	-9.52167	-0.56577	25.7372
748	2.40295	-12.0866	-1.73445	24.7623
747	2.38416	-11.054	-2.32296	24.8348
746	2.96543	-9.33917	-1.39183	24.8114
745	2.47502	-8.86838	-1.49451	25.1038
744	2.43953	-9.16231	-3.11074	25.4179
743	2.42506	-9.9526	-3.7333	26.3845
742	2.4655	-11.0191	-2.43898	23.8268
741	2.83872	-10.695	0.1107	23.6332
740	2.77996	-10.6376	-1.97144	24.7266
739	2.61432	-11.1922	-2.23203	24.3526
738	2.59608	-11.9021	-1.64868	23.385
737	2.56801	-11.5922	-3.335	23.4932
736	2.96249	-10.3614	-4.19231	24.3588
735	3.0279	-10.0889	-3.32203	24.5513
734	2.92617	-10.3936	-2.00354	24.4931
733	2.55796	-10.903	-2.38555	23.9789
732	2.50833	-10.4783	-2.24385	24.1091
731	2.47001	-10.0464	-0.77569	24.2321
730	2.14411	-10.2686	-1.22816	23.897
729	1.68521	-11.5329	-3.19406	23.6903
728	1.6963	-11.9817	-3.71025	22.6535
727	1.78087	-11.8527	-3.86301	24.3604
726	1.86724	-11.8644	-2.07712	23.7771
725	1.56971	-11.9624	-2.14222	22.3333
724	1.74142	-12.2552	-2.60773	22.6289
723	1.64114	-12.1404	-3.90089	21.8143
722	1.79586	-12.3096	-3.43952	22.4684
721	2.03172	-12.3595	-2.17355	22.1051
720	1.73223	-11.3375	-3.03602	21.4951
719	1.63391	-11.4822	-4.21841	21.7199
718	1.89485	-11.3536	-3.90464	22.8387
717	1.80994	-11.6069	-3.15649	22.631
716	1.71697	-11.1169	-3.37052	22.3637
715	1.96328	-12.1952	-2.87666	21.7314
714	1.85276	-12.1119	-2.74565	22.2473
713	2.01853	-11.8965	-3.37998	21.5857
712	2.34249	-11.5046	-2.89488	21.2136
711	2.22719	-11.2188	-1.62516	20.922
710	2.18404	-11.9216	-2.2978	20.9469
709	2.53083	-11.9443	-2.45629	20.8013
708	2.2269	-12.0584	-1.74475	20.4515
707	1.88017	-11.8831	-3.83311	20.4741
706	2.25891	-10.4541	-2.53719	20.007
705	2.47006	-10.9229	-0.82882	21.9508
704	2.42034	-11.3609	-1.95998	20.1201
703	2.41642	-12.8679	-2.80342	18.8041
702	2.32018	-13.0582	-2.88224	17.6289
701	1.92331	-12.0599	-3.59937	16.9253
700	1.71537	-12.8372	-3.91631	19.1957
699	2.15199	-12.4955	-2.41523	20.1075
698	2.32614	-12.2163	-2.96063	19.0024
697	2.20226	-11.895	-2.16275	19.4055
696	2.31852	-11.9826	-1.58568	18.7494
695	2.37286	-12.114	-2.80665	17.6195
694	2.30444	-12.7054	-3.01539	17.8254
693	2.23252	-12.6972	-2.37921	17.6702
692	2.29233	-12.5714	-2.25025	17.7156
691	2.54157	-12.6404	-2.36414	18.396
690	2.82406	-11.4307	-3.31447	17.9696
689	2.76019	-11.9247	-3.79295	17.8927
688	2.54527	-12.7797	-3.03455	17.0583
687	2.2412	-12.6912	-3.18285	16.623
686	2.28908	-12.5381	-3.2406	16.5824
685	2.39835	-12.7472	-1.91429	17.5818
684	2.45456	-12.9354	-2.91941	16.427
683	2.51241	-12.896	-3.17896	16.4149
682	2.47865	-13.2817	-2.18708	16.0387
681	2.59225	-12.5066	-2.77316	15.973
680	2.90109	-12.5346	-3.76815	16.7684
679	2.85474	-12.3512	-2.44296	16.4184
678	2.5825	-12.6679	-2.75893	15.6095
677	2.61161	-12.9699	-3.58852	15.412
676	2.59999	-12.8496	-3.5348	15.0157
675	2.63552	-13.3267	-3.04583	14.6738
674	2.841	-13.8543	-2.25356	14.3694
673	2.64216	-13.481	-2.17631	15.7534
672	2.6898	-13.3433	-4.27384	15.5984
671	2.80544	-12.5718	-3.51015	15.4927
670	2.78268	-12.9834	-3.10311	15.3129
669	2.9657	-13.4707	-2.57586	14.4862
668	2.98819	-13.1232	-2.9194	13.9113
667	2.97349	-12.7531	-3.57536	14.2254
666	2.99547	-12.5853	-2.58725	13.6566
665	2.90796	-12.9613	-2.3674	14.2463
664	3.0376	-13.0345	-3.47373	14.1315
663	2.8758	-14.0457	-3.82108	13.0442
662	2.84206	-13.9248	-3.95682	12.3132
661	3.01037	-13.4178	-4.33976	12.2953
660	3.1605	-13.3631	-2.60764	12.3904
659	3.14264	-13.2847	-1.4729	12.1097
658	3.26046	-14.2534	-2.09657	12.0558
657	3.46154	-13.7392	-3.42226	12.725
656	3.12088	-13.4403	-3.21693	11.9777
655	3.09189	-13.5646	-1.84898	11.1571
654	3.43218	-13.2021	-2.60516	11.9466
653	3.57743	-13.0006	-2.5362	11.9161
652	3.44148	-13.9669	-1.8042	11.2256
651	3.31578	-13.9053	-2.02237	11.4462
650	3.26694	-13.8429	-1.50418	10.2396
649	3.52617	-13.7827	-1.86841	10.254
648	3.505	-14.2627	-4.65661	10.5877
647	3.49163	-14.8914	-4.2162	10.2708
646	3.67623	-13.3055	-2.9901	10.6204
645	3.57346	-12.9813	-2.85847	9.91382
644	3.49994	-14.247	-2.88326	9.38856
643	3.58952	-14.1451	-2.48178	10.6526
642	3.97199	-14.3	-1.94906	10.3916
641	3.92913	-14.8987	-2.25772	10.5464
640	3.77242	-13.8271	-2.62898	9.65197
639	3.76219	-13.5608	-1.61048	8.70237
638	3.76925	-13.8239	-1.91054	8.82393
637	3.8536	-13.937	-2.36568	8.56071
636	4.09074	-14.1036	-1.99003	9.20058
635	4.36761	-13.6179	-1.07839	9.14068
634	3.95805	-14.236	-1.06355	8.07547
633	3.63405	-15.6638	-1.61165	7.39783
632	3.68618	-15.1521	-2.22527	8.00291
631	3.86104	-14.8511	-2.13354	8.09584
630	3.73095	-14.8366	-3.44498	8.19944
629	4.093	-14.8873	-2.94272	7.9096
628	4.22945	-14.9475	-1.72065	7.41706
627	4.4396	-14.2692	-2.3086	7.1222
626	4.34414	-14.2686	-2.40797	6.73106
625	4.32442	-14.6137	-1.81672	6.89627
624	4.25809	-15.2229	-2.22171	6.82633
623	4.10691	-14.9166	-2.82259	6.08032
622	4.46709	-14.4559	-3.25373	6.19588
621	4.60022	-15.1754	-2.62657	6.87523
620	4.37161	-15.0939	-3.3341	5.9605
619	4.32316	-14.8765	-3.08508	6.18875
618	4.20426	-14.3253	-3.42273	5.82392
617	4.12231	-14.6435	-2.64321	5.16268
616	4.42726	-14.9329	-1.9245	6.28989
615	4.80025	-14.874	-1.52879	6.35337
614	4.52082	-15.4547	-2.03713	6.10222
613	4.60088	-15.1974	-2.56866	6.0522
612	4.78635	-14.0611	-2.03721	5.33858
611	4.5623	-14.7498	-2.76497	5.38238
610	4.57746	-15.9887	-2.40675	5.12641
609	5.75661	-14.6534	-2.20643	5.62977
608	6.35154	-13.7267	-0.89333	6.46769
607	6.29653	-13.9482	0.83045	6.19123
606	6.1183	-14.0038	0.6949	5.79488
605	6.12471	-14.1167	-0.60263	6.73912
604	6.25803	-15.0776	-0.23337	6.50001
603	6.38417	-13.9992	-0.04215	6.77567
602	6.33311	-14.0947	-0.60337	7.37499
601	6.4138	-14.7532	-0.69459	6.28523
600	6.42989	-14.7442	-0.51187	5.98587
599	6.51228	-14.5906	-1.2372	6.88554
598	6.61248	-13.9135	-1.34446	6.89474
597	6.66035	-13.7117	-1.10797	6.40601
596	6.68371	-14.123	-2.16694	6.48947
595	6.7485	-13.9897	-0.56455	6.32536
594	6.51168	-13.9665	-0.55782	6.5922
593	6.57028	-15.1318	-1.98743	6.59243
592	6.58836	-15.2622	-2.04704	6.33964
591	5.681	-15.637	-2.6268	5.90677
590	5.40127	-16.0623	-2.50008	5.47053
589	5.42588	-16.2951	-2.95723	4.9442
588	5.49671	-15.9252	-1.86732	5.51621
587	5.61591	-16.1286	-2.01266	6.40232
586	5.72713	-16.3484	-2.72996	6.56252
585	5.94887	-16.3237	-2.26859	6.09604
584	5.91175	-15.861	-2.70538	6.95809
583	5.76655	-16.9701	-3.01291	7.12515
582	5.79428	-17.1827	-2.05903	7.07577
581	5.81631	-16.2747	-1.92168	7.25846
580	6.03526	-17.1065	-3.41549	7.14412
579	6.1714	-16.7706	-3.07742	7.23548
578	6.16067	-16.419	-1.36362	7.56336
577	5.9661	-17.3902	-1.67477	8.26128
576	5.95572	-17.4288	-2.29054	8.12636
575	6.18548	-16.6947	-2.26366	8.49333
574	6.28735	-16.983	-2.73544	9.16471
573	6.27231	-17.518	-2.88853	9.8311
572	6.93467	-16.6263	-1.77214	10.9031
571	7.85189	-15.6546	-0.50908	11.4362
570	7.84345	-15.3184	-1.08383	11.469
569	8.00518	-15.9664	-0.91402	12.1132
568	7.95428	-16.0056	-1.42396	12.4071
567	8.12391	-15.433	-0.97793	13.3617
566	8.10639	-16.0114	-0.95961	13.8956
565	8.21457	-16.0494	-0.23235	14.0609
564	8.41656	-16.08	0.02745	14.7279
563	8.39423	-17.142	-1.25532	14.1466
562	8.27394	-17.2102	-1.36314	14.1921
561	8.11602	-16.5085	-0.89081	14.8426
560	8.10461	-17.1	-0.862	15.6843
559	8.31889	-16.9234	-1.81051	16.8457
558	8.52088	-16.7195	-2.41154	17.0707
557	8.64938	-16.4567	-1.86272	17.5466
556	8.67267	-17.0153	-1.27557	18.4557
555	8.76115	-17.2174	-0.48798	18.9809
554	8.7459	-17.3726	0.51287	19.4323
553	8.82695	-17.703	-0.23912	19.9641
552	8.87587	-17.5562	-1.49587	21.2435
551	9.0075	-17.186	-1.35786	22.1114
550	9.19902	-16.9668	-1.31703	22.3482
549	9.01293	-16.742	-1.41346	23.2154
548	8.85207	-17.2995	-0.84008	23.9053
547	9.06396	-17.6249	-0.35131	24.1481
546	9.41129	-17.0217	0.00192	24.9543
545	9.47582	-17.006	-0.45912	25.4337
544	9.62762	-17.7856	-1.15023	26.576
543	9.73178	-17.2325	-0.82835	27.2874
542	9.67379	-17.9908	-0.79211	28.0634
541	9.60736	-18.298	-1.01669	28.7576
540	9.56516	-17.9335	-1.54645	29.6297
539	9.96006	-17.8723	-1.58935	30.7931
538	9.94499	-17.8231	-0.9419	31.5954
537	9.82688	-17.9538	-1.53056	32.4841
536	9.92171	-17.9371	-0.98282	33.6652
535	10.0051	-18.1667	-0.79081	34.4593
534	10.1324	-17.6389	-1.79746	35.0265
533	10.2232	-17.7416	-2.14331	36.1691
532	10.2507	-18.2633	-2.06648	37.4136
531	10.3305	-18.4628	-1.28029	38.258
530	10.347	-18.6685	-0.52029	39.671
529	10.3149	-18.6192	-0.52738	40.7928
528	10.3484	-18.7725	-1.11757	41.9818
527	10.5556	-18.864	-1.39134	42.7833
526	10.8337	-18.45	-1.13136	43.8194
525	10.9753	-19.0354	-1.00981	45.0412
524	10.7445	-19.2881	-1.53784	46.3617
523	10.8922	-18.7887	-1.46906	47.5092
522	11.0763	-19.1784	-1.06713	48.5901
521	11.0126	-19.5917	-1.28969	50.3366
520	11.2325	-19.0342	-1.24874	51.8597
519	11.4631	-19.2696	-0.97318	52.8667
518	11.3513	-19.633	-1.60916	53.7318
517	11.3657	-19.836	-1.41637	55.3464
516	11.5679	-19.737	-1.16131	56.518
515	11.5683	-19.623	-1.64252	57.9007
514	11.6909	-19.5234	-1.75534	59.4223
513	11.769	-20.0307	-1.34434	60.9464
512	11.9377	-19.9928	-0.77057	62.6362
511	12.1401	-20.1683	-0.92712	64.1902
510	12.2478	-20.1569	-1.06888	65.1595
509	12.3272	-20.0119	-1.40956	66.24
508	12.2301	-20.3938	-0.66299	67.5119
507	12.2329	-20.3219	-0.35197	68.7809
506	12.1698	-20.3175	-1.06404	70.3897
505	12.2778	-20.7306	-2.1195	72.0443
504	12.553	-20.9713	-1.95686	73.1972
503	12.6879	-20.4947	-0.91372	74.8576
502	12.619	-20.6023	-1.36472	76.6066
501	12.7242	-20.6674	-1.76541	78.1889
500	12.8401	-20.8096	-1.77431	79.7005
499	12.83	-21.6828	-1.30477	80.9635
498	12.8335	-21.6414	-2.00525	82.6313
497	12.9308	-21.2811	-2.23002	84.8102
496	13.002	-21.2674	-1.60942	86.689
495	13.1132	-20.8032	-1.85598	88.1345
494	13.2185	-21.4687	-2.43196	90.3256
493	13.2887	-21.8595	-1.437	91.928
492	13.4252	-21.8103	-2.11408	93.467
491	13.6242	-22.0595	-2.39654	95.6865
490	13.7887	-22.9302	-1.32153	97.6377
489	13.946	-22.6914	-1.19113	99.4418
488	13.999	-22.3801	-1.06421	101.355
487	14.2462	-22.7473	-0.76841	103.785
486	14.3139	-23.0163	-2.02235	105.936
485	14.5115	-22.8913	-1.57827	108.036
484	14.6765	-22.604	-1.93718	110.441
483	14.7786	-22.3463	-1.36223	112.743
482	14.8435	-22.6865	-1.51025	114.574
481	15.0651	-23.0742	-1.47365	116.53
480	15.2625	-23.407	-1.84011	119.379
479	15.3771	-23.3556	-2.36189	121.535
478	15.5986	-23.1147	-2.37879	123.085
477	15.6286	-23.0787	-1.58384	124.816
476	15.7024	-23.3747	-1.71639	126.956
475	16.0257	-23.7172	-1.25603	129.45
474	16.3725	-23.6266	-1.70448	131.378
473	16.4238	-23.6041	-1.96463	133.459
472	16.4763	-23.878	-1.87453	135.023
471	16.5028	-23.8639	-1.6765	136.896
470	16.6956	-24.2078	-1.75787	139.15
469	16.9546	-24.3455	-2.30495	141.266
468	17.1089	-24.441	-1.76358	143.179
467	17.3279	-24.589	-0.71101	144.982
466	17.5013	-24.6839	-1.19857	146.677
465	17.7559	-24.5443	-1.56864	148.771
464	17.8355	-24.6236	-2.53569	150.788
463	18.0964	-24.7891	-2.01645	153.145
462	18.3651	-24.3679	-1.33698	155.058
461	18.3654	-24.0835	-1.51375	156.829
460	18.6908	-24.6625	-1.79664	158.689
459	18.8768	-24.8159	-2.01733	160.858
458	19.0054	-25.2488	-2.17691	163.071
457	19.2496	-25.3222	-2.23035	165.388
456	19.4815	-24.8999	-2.22354	167.595
455	19.5909	-25.1724	-2.15525	169.53
454	19.9059	-25.669	-2.09745	171.89
453	20.1956	-25.7887	-2.55	174.336
452	20.437	-26.0613	-2.25005	177.014
451	20.6086	-26.0645	-1.23515	179.077
450	20.8622	-25.9994	-2.05112	181.196
449	21.0103	-26.38	-2.04757	182.987
448	21.3796	-26.1578	-1.51412	184.829
447	21.6112	-25.9228	-1.77538	186.435
446	21.7237	-26.6195	-1.91316	188.156
445	22.1068	-26.5978	-1.3946	189.944
444	22.3756	-26.7517	-1.84169	191.512
443	22.5771	-26.784	-2.55376	193.229
442	22.7278	-26.6743	-2.59327	195.419
441	23.0053	-27.2533	-1.938	197.582
440	23.2785	-27.3958	-1.5692	199.133
439	23.4429	-27.1803	-2.09443	201.069
438	23.8237	-26.9801	-2.82586	202.853
437	24.2769	-27.0868	-2.54038	204.654
436	24.5145	-27.1072	-2.15937	206.568
435	24.981	-27.6604	-2.17903	208.433
434	25.2787	-27.9284	-2.16653	209.713
433	25.6187	-27.4129	-2.29423	211.572
432	25.72	-27.6997	-2.44124	213.125
431	26.0195	-27.9361	-2.39111	214.431
430	26.4187	-28.2523	-2.0443	216.416
429	26.8436	-28.6301	-1.45202	218.286
428	27.4009	-28.5875	-1.76495	219.764
427	27.5892	-28.7931	-1.88344	220.859
426	27.6993	-29.1534	-1.82437	222.18
425	28.0354	-29.0991	-2.39061	223.864
424	28.2954	-29.1411	-2.35382	225.123
423	28.6758	-28.9391	-2.68663	226.743
422	29.1277	-28.9985	-2.35955	227.845
421	29.4779	-28.8507	-2.31369	228.872
420	29.9852	-28.7004	-2.35938	230.09
419	30.337	-29.0037	-1.90385	231.078
418	30.873	-29.3815	-1.98026	232.239
417	31.2374	-29.6657	-2.55841	233.26
416	31.4817	-29.6419	-2.2908	234.629
415	31.9766	-29.7382	-1.97134	235.469
414	32.5401	-29.769	-2.11224	236.575
413	32.9423	-29.8585	-2.0451	237.698
412	33.3447	-29.7449	-2.43475	239.102
411	33.7907	-29.8021	-2.67943	239.626
410	34.1516	-30.3461	-2.33038	240.285
409	34.5171	-30.6232	-2.34401	241.282
408	34.9348	-30.2148	-2.47558	242.149
407	35.3277	-30.4475	-2.68892	242.75
406	35.9621	-30.8767	-2.32287	243.874
405	36.7057	-30.6763	-1.84368	244.997
404	37.1743	-30.9698	-1.83261	245.465
403	37.7339	-31.5241	-1.94105	246.225
402	38.2552	-31.4393	-2.25236	247.266
401	38.8491	-31.4625	-2.39213	247.838
400	39.4592	-31.508	-2.28892	248.539
399	40.0217	-31.5742	-2.41666	249.323
398	40.5431	-31.7309	-2.6006	249.858
397	41.3865	-31.6039	-2.54204	250.585
396	42.0207	-32.1468	-2.27286	250.949
395	42.715	-32.3099	-2.24217	251.259
394	43.3131	-32.127	-2.40638	251.78
393	43.9882	-31.8482	-2.32558	252.113
392	44.7927	-32.2976	-2.79615	252.186
391	45.3569	-32.7758	-2.46609	252.544
390	46.1174	-32.7316	-2.23681	252.674
389	47.0343	-32.7699	-2.65044	252.639
388	47.7813	-33.08	-2.91207	252.735
387	48.5783	-32.7655	-2.13146	252.757
386	49.4122	-32.79	-2.16119	252.5
385	50.2845	-33.4471	-2.51633	251.824
384	50.9598	-33.6525	-2.44684	251.344
383	51.7008	-33.9316	-2.27358	251.19
382	52.6393	-34.0502	-1.91276	250.464
381	53.5394	-34.3612	-1.85293	249.422
380	54.437	-34.455	-1.5656	248.379
379	55.4759	-34.5316	-1.55711	247.506
378	56.4139	-34.4969	-1.58742	246.736
377	57.2935	-34.5602	-2.07043	245.163
376	58.2124	-35.0259	-2.38957	243.551
375	59.4398	-34.9366	-2.403	242.242
374	60.5139	-34.9187	-1.98227	240.292
373	61.5551	-34.9579	-1.73281	238.086
372	62.6298	-35.3654	-1.5868	235.986
371	63.8707	-35.4338	-1.60919	234.099
370	65.0072	-35.6001	-1.755	231.384
369	66.0301	-35.8488	-2.32959	228.518
368	67.4978	-35.7263	-1.66836	225.623
367	68.9473	-35.7107	-1.14044	222.511
366	70.2643	-36.254	-1.51508	219.106
365	71.6555	-36.0262	-1.12269	214.879
364	73.1093	-35.9756	-1.14798	210.753
363	74.505	-36.3417	-1.0969	206.687
362	76.0617	-36.6579	-1.33452	202.346
361	77.6043	-36.4793	-1.32372	197.615
360	79.337	-36.5395	-0.9058	192.301
359	81.1681	-36.8197	-0.1671	186.885
358	82.8755	-36.8275	-0.53144	181.474
357	84.6691	-36.7975	-0.9395	175.402
356	86.5895	-36.8474	-0.49533	169.18
355	88.7011	-36.8165	-0.34302	162.647
354	91.0347	-36.8111	-0.07673	156.814
353	93.1105	-37.149	0.23084	150.371
352	95.2078	-36.8764	0.03101	144.118
351	97.4559	-36.6791	0.12336	138.281
350	99.8351	-37.1156	0.4439	132.938
349	102.247	-37.1991	0.937	127.888
348	104.698	-37.084	1.46613	123.477
347	106.877	-37.1376	0.8601	119.958
346	109.303	-37.3816	0.81921	117.861
345	111.619	-37.6628	1.39716	116.951
344	113.88	-37.8105	2.0028	117.008
343	116.47	-37.3513	1.83761	118.83
342	118.837	-37.6814	2.2887	121.875
341	121.037	-37.2173	2.62396	126.821
340	123.39	-36.6358	2.83328	133.619
339	125.829	-36.9309	3.01562	141.315
338	127.87	-37.0334	3.08663	150.18
337	129.548	-36.2946	3.19366	159.155
336	131.267	-35.2169	3.92733	168.19
335	133.021	-34.7572	4.09746	176.056
334	134.414	-34.5544	4.3109	181.451
333	135.364	-34.5153	4.60435	183.834
332	135.678	-33.4555	4.94692	182.331
331	135.415	-32.6873	4.64366	176.748
330	134.275	-31.7157	5.39033	167.966
329	132.457	-30.5303	6.51057	156.887
328	130.127	-29.6171	6.03665	143.961
327	126.74	-28.7188	6.14481	130.096
326	122.424	-27.5743	6.6928	116.626
325	117.175	-26.5236	6.91021	103.663
324	110.933	-25.3826	7.70226	91.5307
323	103.803	-24.2427	7.98832	80.0712
322	95.9637	-22.7874	8.39395	70.0912
321	87.4143	-21.3829	8.5264	61.1876
320	78.093	-19.746	8.90077	52.7945
319	68.1239	-18.1104	9.11417	45.2973
318	58.0811	-17.0917	9.3816	38.3044
317	48.0485	-15.1065	10.0324	31.4994
316	37.9752	-12.9546	10.6206	25.3201
315	27.9713	-11.6407	10.3255	19.9893
314	18.7687	-9.9769	10.837	15.4425
313	10.3904	-7.95139	11.9985	11.5397
312	2.41313	-5.8024	11.8671	8.11662
311	-4.50378	-4.70112	11.6794	5.33538
310	-9.70512	-3.68653	11.917	3.75675
309	-14.0937	-2.15767	11.7995	2.3201
308	-17.5965	-0.82754	12.4497	1.36456
307	-20.3397	0.57079	13.6127	1.18365
306	-21.9674	1.97974	13.2416	1.17573
305	-22.3858	2.94603	13.2619	1.53823
304	-21.7774	3.88177	13.7756	2.58752
303	-21.1585	4.96298	13.3182	3.24853
302	-20.0313	5.91226	12.7452	4.15891
301	-18.4823	6.6846	12.7491	5.3765
300	-16.9449	7.34131	12.4758	6.31274
299	-14.8234	8.08776	11.6712	6.81633
298	-12.9763	8.92923	11.6274	7.27866
297	-11.0432	9.06775	11.2021	7.90285
296	-9.26865	9.43775	10.6133	8.38729
295	-8.18594	9.37261	9.70994	8.42519
294	-6.98257	9.54762	9.14406	8.52199
293	-6.1144	8.46264	9.08659	9.25678
292	-5.10075	7.15394	8.27355	9.83185
291	-4.77934	7.35052	7.59052	10.3978
290	-4.98368	6.38388	6.64482	10.6846
289	-5.0255	6.12259	6.27508	10.876
288	-4.99384	6.11513	5.13174	11.6701
287	-5.30788	6.64419	3.88349	12.3646
286	-5.49657	7.86933	2.93822	12.8913
285	-5.83019	9.24409	1.68834	13.3993
284	-6.23862	11.7852	0.39275	14.3441
283	-6.23985	15.4265	-1.69418	15.2136
282	-7.18084	18.2118	-3.73065	16.2202
281	-8.20498	21.1594	-5.8839	17.2039
280	-9.38731	25.8279	-7.43498	17.7794
279	-10.6382	30.3327	-8.62623	18.4132
278	-11.4718	33.9215	-10.8443	19.2274
277	-12.6763	38.5788	-13.1308	19.8647
276	-14.5552	42.4889	-14.5622	20.0825
275	-15.3747	44.5345	-16.4231	20.2499
274	-16.1853	45.9884	-17.6925	20.1195
273	-16.874	47.1767	-18.7321	20.67
272	-17.4858	46.5537	-19.6293	21.0209
271	-18.3842	45.8799	-19.9338	21.0099
270	-19.178	44.5695	-20.7032	21.3569
269	-19.5036	42.2826	-20.8668	21.6191
268	-19.5922	38.7006	-20.417	21.8763
267	-19.7852	34.396	-20.4621	21.6424
266	-19.7092	30.1873	-19.7581	21.3971
265	-19.5265	27.4362	-19.474	21.7821
264	-19.1674	23.4575	-19.5801	21.695
263	-18.917	19.6919	-19.1951	21.4311
262	-18.6483	16.5314	-18.6527	21.0693
261	-18.3868	12.4663	-17.723	20.7531
260	-18.6746	9.66331	-17.784	19.9901
259	-18.4431	7.82501	-17.9333	18.9988
258	-18.36	6.42025	-17.2245	18.4048
257	-18.853	5.61457	-16.4848	18.0937
256	-18.9896	5.5662	-15.9331	17.3178
255	-20.0363	6.55105	-15.7837	16.7262
254	-21.0222	6.6619	-15.0525	16.5699
253	-22.3187	7.27287	-13.9866	15.856
252	-22.9725	8.97893	-13.221	15.602
251	-24.1479	10.8587	-12.4829	16.2078
250	-24.8373	12.7939	-11.4167	15.9548
249	-25.4886	14.4879	-9.8179	16.0302
248	-27.4393	17.1044	-8.81598	15.8857
247	-29.2318	19.52	-7.44491	16.1097
246	-29.5993	19.4308	-5.62774	16.2779
245	-30.2528	19.56	-5.08105	15.916
244	-30.7304	21.3423	-4.20793	16.37
243	-31.6835	22.0781	-2.73178	16.6054
242	-32.2887	22.2276	-1.38047	16.4744
241	-33.8748	22.2218	-0.41204	16.6821
240	-35.8761	21.3567	0.83071	17.1956
239	-36.9153	20.9178	1.39929	16.9823
238	-37.1966	21.0675	1.55042	17.0036
237	-37.8958	21.3777	2.41262	17.5824
236	-39.7937	21.373	2.79703	17.8759
235	-40.8263	21.9486	2.57066	17.6972
234	-40.7451	23.559	2.36919	18.517
233	-42.3157	22.4239	1.50614	18.6118
232	-42.5159	23.1984	0.56143	18.3338
231	-42.7547	24.675	-0.27662	18.541
230	-42.5013	25.1043	-0.15065	18.8632
229	-42.6832	24.1726	-0.5697	18.6519
228	-44.3516	23.496	-1.47754	18.2608
227	-44.3911	23.4512	-3.20481	18.2943
226	-41.2881	23.7867	-4.90723	19.2856
225	-43.5346	22.9765	-4.03823	19.5374
224	-41.3695	23.834	-3.65252	19.2319
223	-39.9011	24.6156	-6.10168	18.7575
222	-40.6198	23.6043	-7.2957	18.3317
221	-40.973	26.1032	-6.62647	18.7815
220	-36.7358	24.9022	-7.35397	19.5614
219	-36.8678	24.0461	-7.67849	20.09
218	-34.121	27.2693	-8.50465	19.3814
217	-28.9144	26.1331	-8.40458	19.0046
216	-34.9085	25.0412	-7.97446	18.6335
215	-34.7368	24.3334	-8.76956	19.5489
214	-35.0747	26.4123	-7.63291	17.7515
213	-29.7167	24.6654	-7.87306	15.6194
212	-28.8787	25.0295	-6.07412	16.8739
211	-32.1392	28.7847	-4.23725	16.0876
210	-24.986	25.7237	-5.92115	14.138
209	-12.2277	20.8598	-4.70857	13.0095
208	-18.3961	22.944	-2.49625	12.984
207	-18.0699	31.1279	-1.74775	12.7766
206	-14.3204	21.2535	-3.32177	11.9945
205	-17.1291	18.547	-5.81427	14.2042
204	-14.2288	13.0303	-3.58903	11.9449
203	14.8217	19.7469	-4.90162	8.19002
202	17.2677	35.4019	-10.3705	10.6271
201	1.47039	19.197	-3.43646	12.5458
200	5.89927	34.6149	23.0778	11.6113

## Sheet: Fig. 5c
Wavelength (nm)	CPL-L1	CPL-L2	CPL-L3	CPL-L4
750	-0.44034	0.696	3.23806	8.74753
749.9	-0.12974	0.742	3.24608	8.71666
749.8	-0.01069	0.65132	3.23469	8.62277
749.7	0.05628	0.6793	3.20837	8.74192
749.6	0.37101	0.63782	3.23512	8.61927
749.5	0.05028	0.65296	3.24975	8.81305
749.4	-0.28757	0.60418	3.26666	8.78561
749.3	-0.35556	0.59112	3.30746	8.82887
749.2	-0.32031	0.45238	3.33463	8.56821
749.1	-0.43863	0.61286	3.30818	8.57731
749	-0.16437	0.46525	3.27584	8.83383
748.9	-0.07904	0.46298	3.22043	8.957
748.8	-0.30297	0.47677	3.20466	9.27023
748.7	0.11396	0.4447	3.1513	9.17245
748.6	-0.09363	0.50277	3.16813	9.33369
748.5	-0.17772	0.35399	3.15447	9.32727
748.4	0.07528	0.28005	3.17788	9.10086
748.3	0.25779	0.31481	3.22917	9.23171
748.2	0.09188	0.46713	3.22363	9.02091
748.1	0.07107	0.48782	3.18994	8.78321
748	-0.0537	0.34323	3.16875	8.94288
747.9	-0.15348	0.3168	3.19022	8.48341
747.8	-0.22804	0.21403	3.17242	8.257
747.7	-0.58926	0.38489	3.16425	8.29937
747.6	-0.69665	0.37463	3.2109	8.18154
747.5	-0.7368	0.53313	3.14527	8.39295
747.4	-0.85489	0.62245	3.10074	8.47219
747.3	-1.0422	0.60732	3.08058	8.61174
747.2	-1.10446	0.65109	3.08432	8.56142
747.1	-0.72772	0.64546	3.08873	8.81264
747	-1.11649	0.57797	3.03837	8.76745
746.9	-1.21352	0.5068	3.0249	8.70522
746.8	-1.25523	0.33834	3.04178	8.82598
746.7	-1.28195	0.2211	3.01701	8.9795
746.6	-0.9762	0.37165	3.00984	8.95483
746.5	-1.27677	0.27927	3.02925	8.77181
746.4	-1.09686	0.36432	3.00585	8.62398
746.3	-1.26684	0.56562	3.00151	8.62253
746.2	-0.93973	0.74561	3.02897	8.71428
746.1	-1.01193	0.74237	3.03317	8.92925
746	-1.06638	0.53787	3.05616	9.06561
745.9	-0.87442	0.799	3.03651	9.3369
745.8	-0.71168	0.96562	3.00232	9.51444
745.7	-0.656	0.95215	2.96319	9.56776
745.6	-0.39085	0.99345	2.93523	9.87252
745.5	-0.57493	1.02485	2.95608	9.77435
745.4	-0.48989	0.77046	2.93116	9.67199
745.3	-0.55416	0.81933	2.88638	9.71216
745.2	-0.78952	0.87283	2.81062	9.81818
745.1	-1.12421	0.79883	2.78016	9.70095
745	-1.35489	0.81121	2.84619	9.80666
744.9	-1.4063	0.8586	2.84998	10.0184
744.8	-1.30469	0.91131	2.85384	10.0948
744.7	-1.02742	1.06887	2.84203	9.77861
744.6	-0.64317	1.36531	2.86391	9.75672
744.5	-0.39785	1.4771	2.85594	9.4643
744.4	-0.39534	1.39604	2.83856	9.64186
744.3	-0.16358	1.44802	2.79752	9.79413
744.2	-0.45479	1.36059	2.73643	9.66139
744.1	-0.34881	1.0033	2.74278	9.71895
744	-0.56743	1.02248	2.76202	9.58291
743.9	-0.54194	0.90874	2.73408	9.16651
743.8	-0.31218	0.72115	2.70476	9.23996
743.7	-0.37084	0.84058	2.6914	9.46254
743.6	-0.11844	0.96955	2.653	9.75641
743.5	-0.21303	1.01023	2.65077	10.0391
743.4	0.38607	0.81495	2.63282	10.0425
743.3	0.33148	0.66827	2.60091	9.72024
743.2	0.40799	0.67	2.60838	9.84633
743.1	0.48066	0.61158	2.57592	10.0108
743	0.51922	0.69411	2.62433	10.0067
742.9	0.36914	0.69323	2.63377	9.75885
742.8	0.20575	0.68413	2.68248	9.97787
742.7	-0.11145	0.67619	2.70879	9.80404
742.6	0.14394	0.64843	2.7096	9.57487
742.5	0.5555	0.72165	2.70294	9.52958
742.4	0.44626	0.57905	2.67155	9.62691
742.3	0.25674	0.4391	2.65107	9.61979
742.2	0.6403	0.54268	2.64573	9.59038
742.1	0.70222	0.51046	2.65445	9.62182
742	0.64856	0.48462	2.68036	9.51227
741.9	0.86345	0.40651	2.68441	9.44009
741.8	0.84321	0.41184	2.70479	9.50566
741.7	0.59901	0.35968	2.69364	9.57954
741.6	0.55304	0.31053	2.74164	9.65088
741.5	0.16243	0.31429	2.7851	10.1164
741.4	0.12668	0.14382	2.79004	10.3587
741.3	0.36713	0.17883	2.80321	10.5018
741.2	0.46041	0.23271	2.832	10.5859
741.1	0.64335	0.30884	2.85078	10.6154
741	0.55017	0.28991	2.83695	10.9085
740.9	0.41855	0.28134	2.85012	11.1254
740.8	0.49085	0.00832	2.80922	11.1578
740.7	0.37186	-0.10538	2.78255	11.3086
740.6	0.37219	-0.24243	2.84482	10.9754
740.5	0.2999	-0.24445	2.87723	11.1922
740.4	0.77031	-0.21497	2.85743	10.9828
740.3	0.72358	-0.30366	2.84551	10.8738
740.2	0.70234	-0.30715	2.88796	10.9883
740.1	1.166	-0.19027	2.89491	11.0133
740	0.98017	-0.31536	2.88229	11.2168
739.9	1.01881	-0.28563	2.85903	11.1256
739.8	1.01409	-0.09931	2.86391	11.0073
739.7	1.0793	-0.24013	2.90338	10.9833
739.6	1.14099	-0.35453	2.85523	10.9483
739.5	1.38142	-0.16628	2.86933	10.7809
739.4	1.74843	-0.12639	2.8804	10.7888
739.3	2.00407	-0.15286	2.88747	10.8364
739.2	1.72299	-0.31874	2.85517	10.7734
739.1	1.50839	-0.17188	2.81449	10.708
739	1.41887	0.06092	2.77946	11.1222
738.9	1.37419	-0.08771	2.79635	10.7768
738.8	1.22913	-0.20597	2.85432	10.6454
738.7	1.10778	0.12248	2.86426	10.7826
738.6	1.26907	-0.06347	2.89338	11.0387
738.5	1.4124	-0.10425	2.84621	10.9345
738.4	1.2906	-0.13145	2.86811	10.7125
738.3	1.32958	-0.09085	2.91711	10.6043
738.2	1.4272	-0.08798	2.94284	10.7211
738.1	1.56749	-0.08014	2.94685	10.8864
738	1.49657	-0.30186	2.95699	10.7354
737.9	1.68575	-0.30825	2.94602	10.5791
737.8	1.60312	-0.31842	2.91411	10.3432
737.7	1.6403	-0.42117	2.93513	10.5674
737.6	1.4065	-0.34644	2.88553	10.236
737.5	1.23899	-0.362	2.88523	10.6626
737.4	1.09787	-0.29298	2.87309	10.5533
737.3	0.85438	-0.21275	2.8598	10.4585
737.2	0.84802	0.03648	2.9273	10.6131
737.1	0.62885	0.21305	2.8852	10.441
737	0.98925	0.15514	2.84875	10.1916
736.9	1.0666	0.02911	2.87027	10.3169
736.8	0.9884	0.10607	2.86883	10.1759
736.7	0.9265	0.1742	2.85726	10.0676
736.6	0.79	0.02133	2.9199	10.0268
736.5	0.89678	-0.03252	2.93732	9.84884
736.4	0.66457	-0.03887	2.97166	9.7495
736.3	0.40412	0.20213	2.99593	9.94855
736.2	0.16382	0.15143	2.99409	10.1654
736.1	0.35139	-0.0915	2.9932	9.92577
736	0.2477	-0.16772	2.97859	9.84979
735.9	0.40219	-0.34423	2.97891	10.0138
735.8	0.53044	-0.43672	2.95643	10.0466
735.7	0.30245	-0.43408	2.95951	10.1162
735.6	0.17954	-0.28568	2.90212	10.3259
735.5	0.19021	-0.55875	2.91399	10.2456
735.4	0.11134	-0.46837	2.93418	10.1774
735.3	0.23844	-0.18267	2.94658	10.3823
735.2	0.12044	-0.2136	2.96143	10.2931
735.1	0.02628	-0.30832	2.95103	10.1007
735	-0.09871	-0.209	2.94763	10.1154
734.9	-0.203	-0.28155	2.93851	10.2105
734.8	-0.33349	-0.0952	2.93128	10.4102
734.7	-0.27974	-0.12159	2.92728	10.1818
734.6	-0.44264	0.05217	2.92022	9.98932
734.5	-0.471	0.1867	2.91969	9.9308
734.4	-0.45273	0.11345	2.90098	9.47214
734.3	-0.52725	0.19468	2.879	9.53443
734.2	-0.7024	0.1478	2.88674	9.4283
734.1	-1.00663	0.26222	2.94584	9.46619
734	-0.88954	0.35753	2.92763	9.44194
733.9	-0.66361	0.58407	2.95014	9.40899
733.8	-0.67953	0.6277	3.00693	9.3208
733.7	-0.53415	0.73533	3.00631	9.12316
733.6	-0.40237	0.92915	2.99559	9.4277
733.5	-0.31695	0.89541	2.99931	9.30756
733.4	-0.30751	0.94274	3.00501	9.41864
733.3	-0.42185	1.01825	3.00379	9.77612
733.2	-0.46119	0.98418	2.97672	9.8572
733.1	-0.57148	1.03044	2.97304	10.0449
733	-0.5208	1.01205	2.94285	9.98132
732.9	-0.35809	0.96936	2.96502	9.99656
732.8	-0.5021	0.84514	2.99784	10.1591
732.7	-0.70925	0.83615	3.01568	9.93102
732.6	-0.85866	1.02634	3.06502	10.1788
732.5	-1.2364	0.83117	3.07674	10.3798
732.4	-1.54979	0.70758	3.08488	10.5659
732.3	-1.5928	0.61596	3.07881	10.6724
732.2	-1.31908	0.682	3.10334	10.8427
732.1	-1.26807	0.59139	3.12041	11.0993
732	-1.02604	0.45833	3.14838	10.9259
731.9	-0.82483	0.44255	3.16298	11.0868
731.8	-0.79177	0.33066	3.12365	11.2529
731.7	-1.04034	0.1867	3.11768	11.3428
731.6	-0.98546	0.17886	3.13878	11.2178
731.5	-1.0365	0.21813	3.18414	11.0444
731.4	-1.02201	0.22479	3.16597	11.1775
731.3	-0.91219	0.14218	3.11424	11.3141
731.2	-1.00637	0.06179	3.15298	11.4235
731.1	-1.19303	0.0761	3.14729	11.4374
731	-0.9357	0.19538	3.10866	11.2396
730.9	-1.07263	0.19998	3.16989	11.0727
730.8	-1.1995	0.08356	3.1886	11.3359
730.7	-1.15143	0.00406	3.19015	11.3378
730.6	-0.85883	-0.05197	3.26414	11.6242
730.5	-0.48404	-0.0902	3.22296	11.384
730.4	-0.60183	-0.30363	3.20715	11.3531
730.3	-0.48215	-0.28096	3.2235	11.494
730.2	0.08839	-0.30514	3.23456	11.2569
730.1	0.25309	-0.26268	3.23458	11.5426
730	0.12823	-0.37826	3.27543	11.7111
729.9	-0.01291	-0.47311	3.26716	11.8466
729.8	-0.18548	-0.45741	3.26607	11.9344
729.7	-0.22709	-0.43704	3.25804	11.8573
729.6	-0.09145	-0.4151	3.23107	12.048
729.5	-0.19151	-0.43043	3.24696	12.1492
729.4	-0.27514	-0.40456	3.18764	12.4232
729.3	-0.09696	-0.58439	3.17595	12.3193
729.2	-0.20287	-0.32027	3.1736	12.1359
729.1	-0.07221	-0.25498	3.17708	12.1999
729	-0.04227	-0.18576	3.16686	12.1515
728.9	0.19543	-0.1717	3.1626	12.2017
728.8	0.39839	-0.14789	3.16849	12.4929
728.7	0.70901	-0.28078	3.17879	12.6331
728.6	0.82304	-0.1486	3.22638	12.7912
728.5	0.82664	-0.13888	3.23521	12.7935
728.4	0.65437	-0.37847	3.23402	12.7458
728.3	0.56673	-0.41676	3.23854	12.7375
728.2	0.76857	-0.44495	3.24939	12.7973
728.1	0.65632	-0.39199	3.26126	12.6747
728	0.73237	-0.39455	3.26004	12.3887
727.9	0.69201	-0.55335	3.2539	12.4468
727.8	0.79016	-0.63441	3.24253	12.6582
727.7	1.12756	-0.6826	3.25161	12.7341
727.6	1.31352	-0.66514	3.2661	12.8478
727.5	1.28006	-0.48367	3.26458	12.8848
727.4	1.32546	-0.68115	3.22627	12.6955
727.3	1.5069	-0.65488	3.26268	12.8311
727.2	1.75071	-0.62037	3.24208	12.6731
727.1	1.64274	-0.8483	3.20283	12.6386
727	1.77703	-1.05027	3.17954	12.6111
726.9	1.66145	-1.05046	3.18344	12.7525
726.8	1.65325	-1.05221	3.164	12.8464
726.7	1.78511	-1.14902	3.16155	12.5722
726.6	1.72912	-1.07414	3.15034	13.038
726.5	1.75323	-1.19354	3.13889	12.9545
726.4	1.8386	-1.2315	3.12501	12.6857
726.3	1.81806	-1.20459	3.09859	12.5296
726.2	1.92121	-1.33244	3.09221	12.5738
726.1	1.96889	-1.29053	3.0942	12.5531
726	2.0592	-1.26673	3.0736	12.3087
725.9	2.17835	-1.14369	3.00781	12.4425
725.8	2.25136	-1.09743	2.96619	12.2444
725.7	2.22378	-1.22769	2.96993	12.4521
725.6	2.52776	-1.17425	2.95327	12.4102
725.5	2.73043	-1.09509	2.94054	12.5163
725.4	2.58023	-0.98278	2.975	12.1397
725.3	2.56984	-1.01163	2.98065	11.9259
725.2	2.25235	-1.05476	2.96365	12.0045
725.1	2.07516	-1.06167	2.97134	11.8423
725	2.12642	-0.98063	2.9847	11.8103
724.9	2.31965	-1.0103	2.98589	11.6177
724.8	2.2024	-0.7649	2.9712	11.5657
724.7	2.48622	-0.75818	2.95292	11.4325
724.6	2.43053	-0.77808	2.96566	11.3527
724.5	1.99492	-0.7965	2.98821	11.193
724.4	1.9869	-0.7235	2.96882	11.1757
724.3	1.77595	-0.52231	2.96769	11.1333
724.2	1.75782	-0.55244	2.92381	11.3469
724.1	1.91185	-0.51441	2.91779	11.4228
724	2.1042	-0.39701	2.90465	11.5729
723.9	1.94514	-0.35348	2.88007	11.5761
723.8	1.8376	-0.34194	2.88863	11.6961
723.7	2.0625	-0.30251	2.9258	11.8424
723.6	1.83238	-0.11664	2.92023	11.9974
723.5	1.58273	-0.39752	2.98707	12.0481
723.4	1.81545	-0.50944	3.00183	12.0932
723.3	1.91447	-0.42915	2.98092	12.0853
723.2	2.01032	-0.20491	2.96862	12.0231
723.1	1.97659	-0.10184	2.94974	12.2289
723	2.27246	-0.18426	2.97392	12.2969
722.9	2.17728	-0.18486	2.98953	11.9712
722.8	2.16366	0.01085	2.95811	12.2119
722.7	2.28239	0.09391	2.9461	12.2747
722.6	2.43712	0.04045	2.95408	12.5183
722.5	2.57919	-0.0003666	2.96325	12.7159
722.4	2.40921	0.1084	2.961	12.9703
722.3	2.39797	0.11105	2.92897	13.1787
722.2	2.09658	0.33062	2.93937	13.2178
722.1	1.84621	0.29553	2.91822	13.1892
722	1.59303	0.48829	2.92662	13.1269
721.9	1.34998	0.52369	2.91828	13.1229
721.8	1.30305	0.73602	2.93353	13.1373
721.7	1.52389	0.76739	2.90586	13.1338
721.6	1.61617	0.8419	2.84273	12.882
721.5	1.3914	0.82937	2.83675	12.7936
721.4	1.39563	0.83192	2.81529	13.0828
721.3	1.62167	0.8063	2.79235	13.0103
721.2	1.95276	1.01703	2.83602	12.8814
721.1	1.67067	0.9582	2.8455	12.722
721	1.64728	1.1689	2.83496	13.1112
720.9	1.4701	1.18902	2.83058	12.8401
720.8	1.36363	1.30308	2.84719	13.0551
720.7	1.18194	1.56612	2.86535	13.1973
720.6	1.00244	1.46315	2.83559	13.1255
720.5	0.95029	1.5269	2.84124	13.101
720.4	0.97939	1.62515	2.81159	12.9799
720.3	0.68105	1.59108	2.78652	13.0869
720.2	0.62461	1.44507	2.79619	13.2
720.1	0.74323	1.44563	2.83813	12.857
720	0.64925	1.62465	2.84034	13.0587
719.9	0.51885	1.60621	2.88301	12.6878
719.8	0.55341	1.69431	2.871	12.7634
719.7	0.54765	1.82072	2.88577	12.846
719.6	0.40009	1.63354	2.92868	12.9098
719.5	0.30327	1.6172	2.95536	12.8393
719.4	0.16709	1.79605	2.9446	12.9131
719.3	0.2724	1.74039	2.97776	13.1195
719.2	0.24727	1.74894	3.03773	12.855
719.1	0.37693	1.55343	3.03046	12.842
719	0.57621	1.6386	3.02935	12.6496
718.9	0.14485	1.55322	3.03872	12.7078
718.8	-0.22904	1.57078	3.01253	12.9704
718.7	-0.4645	1.60681	3.02425	13.0538
718.6	-0.34482	1.65186	3.01508	13.2747
718.5	-0.15143	1.66054	3.01956	13.2796
718.4	-0.19703	1.63676	3.00187	13.2848
718.3	-0.36081	1.55021	2.99678	13.2372
718.2	-0.23	1.53396	2.99339	13.3573
718.1	-0.36997	1.45717	2.94431	13.1965
718	-0.40333	1.53351	2.93253	13.5321
717.9	-0.42269	1.58003	2.90357	13.4917
717.8	-0.09637	1.65853	2.8914	13.5789
717.7	0.06799	1.68662	2.86568	13.5895
717.6	0.16314	1.67003	2.89232	13.8831
717.5	0.34428	1.77835	2.8553	13.5486
717.4	0.37984	1.58477	2.86189	13.786
717.3	0.32128	1.62648	2.86005	13.8071
717.2	0.46811	1.47944	2.8919	13.8206
717.1	0.03811	1.59778	2.84268	13.7753
717	-0.14051	1.62731	2.80982	13.8284
716.9	-0.04102	1.57719	2.81345	13.9143
716.8	0.03552	1.70673	2.83241	13.8604
716.7	0.09237	1.53805	2.83675	14.0004
716.6	0.0192	1.5451	2.84951	14.0551
716.5	0.04873	1.5821	2.90403	13.7648
716.4	0.1493	1.53842	2.88593	13.7837
716.3	0.19202	1.50246	2.89728	13.4634
716.2	0.20579	1.42166	2.89195	13.461
716.1	0.16575	1.39577	2.92267	13.2806
716	-0.01183	1.42613	2.95166	13.1006
715.9	-0.01976	1.30718	2.93963	12.9258
715.8	0.02584	0.95875	2.94506	12.9665
715.7	0.13733	1.09536	2.93373	12.7915
715.6	-0.01706	1.1208	2.93054	12.5429
715.5	0.18576	0.98787	2.93589	12.5791
715.4	0.10876	0.99623	2.92109	12.3071
715.3	0.04242	0.86615	2.90133	12.4309
715.2	0.44985	0.86253	2.91531	12.4095
715.1	0.53627	0.75696	2.89854	12.3366
715	0.22689	0.7629	2.92799	12.3541
714.9	0.05868	0.652	2.98294	12.6964
714.8	0.12979	0.70067	2.99336	12.841
714.7	-0.03566	0.68833	2.99402	12.8768
714.6	-0.04823	0.61163	2.99607	12.8375
714.5	-0.27366	0.4945	2.97817	12.8569
714.4	-0.063	0.5308	2.96934	12.6171
714.3	0.01493	0.41587	2.95471	12.6791
714.2	0.16911	0.19563	2.92637	12.5869
714.1	0.15189	0.09091	2.94228	12.5439
714	0.11552	0.03875	2.95759	12.5103
713.9	-0.09964	0.03627	2.96425	12.6684
713.8	-0.16775	0.04996	2.97857	12.6987
713.7	-0.55013	0.05741	3.03537	12.841
713.6	-0.23234	0.16581	3.02187	12.7665
713.5	-0.22919	0.21979	3.00904	12.737
713.4	-0.67437	0.29596	2.99324	12.9188
713.3	-0.69718	0.17478	3.01058	12.747
713.2	-0.63465	-0.05575	2.98471	12.6523
713.1	-0.63922	-0.36327	3.03164	12.6763
713	-0.65553	-0.38191	3.03577	12.6454
712.9	-0.41893	-0.17032	3.02852	12.4695
712.8	-0.4899	-0.09338	3.02983	12.3683
712.7	-0.39889	-0.11344	3.01391	12.3536
712.6	-0.35796	-0.0353	2.99065	12.5913
712.5	-0.6141	-0.10064	3.00867	12.7957
712.4	-0.75626	0.03052	3.05951	13.0131
712.3	-0.8241	0.11518	3.05518	13.1646
712.2	-0.78024	0.16384	3.06196	12.9536
712.1	-0.43723	0.12427	3.04745	12.7854
712	-0.2877	0.18112	3.02169	12.854
711.9	-0.44696	0.1371	3.02582	12.7263
711.8	-0.68503	0.21166	3.06024	12.6426
711.7	-0.48323	0.20838	3.03575	12.6354
711.6	-0.41209	0.24088	3.04491	12.6388
711.5	-0.4579	0.42106	3.07788	12.6054
711.4	-0.52541	0.37571	3.07817	12.7029
711.3	-0.73201	0.30053	3.10327	12.6271
711.2	-0.3476	0.4236	3.09767	12.6577
711.1	-0.41567	0.25214	3.09596	12.7636
711	-0.43828	0.21573	3.11134	12.6797
710.9	-0.59781	0.14935	3.11105	12.5833
710.8	-0.67581	0.0883	3.1381	12.9244
710.7	-0.61473	0.2703	3.17304	12.7139
710.6	-0.79524	0.25571	3.17127	12.6406
710.5	-0.70684	0.20871	3.16011	12.4134
710.4	-0.58695	0.14195	3.18418	12.4729
710.3	-0.70282	0.18873	3.20418	12.6146
710.2	-0.34952	0.22759	3.20274	12.5688
710.1	-0.49461	0.03111	3.17284	12.3306
710	-0.83288	0.06934	3.17829	12.2815
709.9	-0.88857	0.17135	3.17494	12.3472
709.8	-1.03873	0.14665	3.14684	12.5479
709.7	-1.22054	0.16862	3.11459	12.7253
709.6	-1.15103	0.24388	3.09669	12.997
709.5	-0.92958	0.23167	3.08103	12.8772
709.4	-0.97601	0.25954	3.07902	12.894
709.3	-1.06377	0.3133	3.08235	12.8038
709.2	-0.92145	0.61386	3.07277	12.7654
709.1	-1.16933	0.92525	3.07579	12.6571
709	-1.36381	0.80568	3.09376	12.6884
708.9	-1.45961	0.90756	3.12494	12.7088
708.8	-1.72867	0.79355	3.14352	12.9094
708.7	-1.66656	0.79622	3.1376	12.7916
708.6	-1.44444	0.73033	3.16199	12.6306
708.5	-1.2525	0.73239	3.16338	12.6867
708.4	-1.39683	0.68565	3.15485	12.6584
708.3	-1.4275	0.59523	3.19435	12.6357
708.2	-1.28598	0.5814	3.17442	12.4743
708.1	-1.07807	0.63682	3.18162	12.369
708	-0.94955	0.85221	3.1666	12.2665
707.9	-0.64454	0.95513	3.15858	12.1512
707.8	-0.78138	0.90696	3.17797	12.1175
707.7	-0.76844	0.90427	3.1682	12.1952
707.6	-0.77499	1.04615	3.18278	12.2425
707.5	-0.68806	1.10195	3.1756	12.3364
707.4	-0.85666	1.22455	3.17781	12.491
707.3	-0.78249	1.25009	3.16832	12.6314
707.2	-0.62372	1.32735	3.17904	12.5181
707.1	-0.487	1.35424	3.15731	12.546
707	-0.18492	1.43237	3.16669	12.4035
706.9	-0.38039	1.47545	3.1788	12.3706
706.8	-0.55245	1.56994	3.16357	12.3484
706.7	-0.4495	1.50115	3.17155	12.7016
706.6	-0.36821	1.41599	3.18734	12.5175
706.5	-0.45911	1.54595	3.17417	12.6271
706.4	-0.26161	1.52804	3.15779	12.8749
706.3	-0.24667	1.52746	3.13035	12.9856
706.2	-0.40803	1.61751	3.1349	13.2931
706.1	-0.30916	1.44081	3.14686	13.5188
706	-0.2925	1.39786	3.16469	13.4087
705.9	-0.26864	1.33291	3.1725	13.2722
705.8	-0.34333	1.41167	3.14591	13.2335
705.7	-0.07549	1.47915	3.11183	13.3509
705.6	0.07143	1.41039	3.11103	13.1621
705.5	0.19304	1.58628	3.069	13.2282
705.4	0.10402	1.53941	3.09042	13.3685
705.3	0.29495	1.55735	3.07242	13.3532
705.2	0.25499	1.52095	3.08972	13.3961
705.1	0.40266	1.66605	3.09	13.5016
705	0.30594	1.65041	3.12215	13.6424
704.9	0.30821	1.55023	3.11413	13.7595
704.8	0.40109	1.66722	3.11447	13.7223
704.7	0.34799	1.5839	3.11085	13.8017
704.6	0.62413	1.52676	3.11792	13.8599
704.5	0.41624	1.57183	3.09036	13.8888
704.4	0.40628	1.64763	3.11642	13.9286
704.3	0.40672	1.63081	3.09724	13.8702
704.2	0.41011	1.62435	3.10543	13.9076
704.1	0.45661	1.60945	3.13431	13.7594
704	0.37236	1.58196	3.09553	13.8453
703.9	0.39663	1.56982	3.07462	13.8813
703.8	0.29891	1.5213	3.09345	13.8608
703.7	0.6129	1.48006	3.07967	13.9043
703.6	0.58201	1.52459	3.08877	13.7854
703.5	0.68673	1.64994	3.10293	13.6668
703.4	0.74376	1.78013	3.05453	13.692
703.3	0.85532	1.93916	3.06385	13.6972
703.2	0.87256	1.79327	3.04476	13.3724
703.1	0.9962	2.07895	3.02582	13.349
703	1.20368	1.91422	3.03441	13.4155
702.9	0.80054	2.00535	3.043	13.2394
702.8	0.66523	1.91758	3.06141	13.2928
702.7	0.91629	1.9278	3.09784	13.3129
702.6	0.95303	1.79669	3.08414	13.4533
702.5	0.88631	1.70229	3.09924	13.5684
702.4	1.16873	1.71707	3.09748	13.8304
702.3	1.28497	1.84762	3.09749	13.7277
702.2	1.71431	1.8947	3.10417	13.7384
702.1	1.83351	1.91715	3.05704	13.7307
702	1.79841	1.60531	3.08276	13.8851
701.9	1.73134	1.66723	3.09986	14.032
701.8	1.4915	1.80557	3.06605	13.9946
701.7	1.48969	1.88378	3.07183	13.8181
701.6	1.71772	2.12873	3.04557	14.1184
701.5	1.69978	1.9935	3.05656	14.1649
701.4	1.6356	1.87925	3.06055	14.3597
701.3	1.63784	1.83381	3.05954	14.504
701.2	1.5399	1.87676	3.06921	14.7128
701.1	1.56705	1.86978	3.06596	14.5342
701	1.48472	1.89419	3.07486	14.3012
700.9	1.63317	1.81802	3.06232	14.2286
700.8	1.63239	1.78855	3.05385	14.1123
700.7	1.77896	1.66801	3.07498	14.1754
700.6	1.72475	1.57428	3.09925	14.1058
700.5	1.75084	1.59231	3.10203	14.2138
700.4	1.71451	1.55946	3.14651	14.2489
700.3	1.67748	1.44961	3.14792	14.3142
700.2	1.97544	1.39486	3.12497	14.3666
700.1	2.12829	1.29212	3.11443	14.4459
700	2.08282	1.35582	3.14462	14.1671
699.9	2.22017	1.45357	3.16709	14.1702
699.8	2.10968	1.59615	3.17425	14.0232
699.7	2.00792	1.53124	3.18042	13.9129
699.6	2.12275	1.5359	3.19351	13.6796
699.5	2.01387	1.48469	3.19587	13.6256
699.4	1.80738	1.63614	3.18741	13.6373
699.3	1.77235	1.69797	3.17588	13.4835
699.2	1.85492	1.54277	3.15224	13.4913
699.1	1.96701	1.59277	3.14037	13.5234
699	1.72915	1.51808	3.13145	13.4929
698.9	1.70743	1.46871	3.16234	13.3409
698.8	1.59212	1.4337	3.14189	13.2264
698.7	1.47653	1.27749	3.13942	13.0449
698.6	1.4615	1.33283	3.128	12.9006
698.5	1.48256	1.34689	3.13469	12.766
698.4	1.61324	1.37405	3.13201	12.639
698.3	1.71783	1.41814	3.09605	12.5476
698.2	1.67428	1.53686	3.12131	12.4834
698.1	1.71469	1.52871	3.10655	12.4087
698	1.82584	1.41446	3.13814	12.2278
697.9	1.82738	1.46092	3.13259	12.1687
697.8	1.69369	1.34757	3.11125	12.0875
697.7	1.67944	1.36831	3.12564	12.213
697.6	1.77862	1.41261	3.15707	12.0471
697.5	1.91226	1.35019	3.14078	12.0383
697.4	1.79027	1.39252	3.13432	12.1488
697.3	1.93426	1.43555	3.14481	12.0583
697.2	1.9575	1.42544	3.15954	12.1257
697.1	1.85769	1.3911	3.14385	12.2882
697	1.69877	1.29959	3.12254	12.2263
696.9	1.54584	1.30949	3.13445	12.4049
696.8	1.4299	0.98045	3.12883	12.4758
696.7	1.24211	1.05572	3.13819	12.4321
696.6	1.4134	1.01748	3.13179	12.6952
696.5	1.32051	0.82867	3.16084	12.7114
696.4	1.41031	0.88106	3.20206	12.5904
696.3	1.59479	0.92928	3.2098	12.6772
696.2	1.82263	0.8833	3.19178	12.5863
696.1	1.7447	1.12271	3.19271	12.6112
696	1.6798	1.11604	3.19174	12.6157
695.9	1.73114	1.34081	3.1738	12.5177
695.8	1.85718	1.29	3.19035	12.3585
695.7	1.8399	1.07057	3.18807	12.2064
695.6	1.88675	1.17403	3.20145	12.2911
695.5	1.61998	1.08724	3.21434	12.1556
695.4	1.43999	1.31112	3.20086	12.2848
695.3	1.80191	1.26069	3.16552	12.0517
695.2	1.96639	1.11666	3.18495	11.9547
695.1	1.86653	1.04589	3.15644	12.0921
695	1.69079	1.08293	3.17242	12.0947
694.9	1.6698	1.00914	3.18764	12.1022
694.8	1.46411	0.93645	3.21791	11.9257
694.7	1.20519	0.98845	3.23299	12.0469
694.6	1.01772	0.9265	3.25892	11.965
694.5	0.91145	0.99024	3.27356	12.0769
694.4	0.84674	0.95656	3.28423	12.3012
694.3	0.7796	1.01615	3.24601	12.5726
694.2	0.76677	1.11483	3.28014	12.5555
694.1	0.58058	1.19446	3.29536	12.6029
694	0.63443	1.07071	3.26796	12.4115
693.9	0.29721	1.0811	3.2468	12.3233
693.8	0.53352	1.09198	3.2605	12.3728
693.7	0.64513	1.15805	3.25122	12.4624
693.6	0.63615	1.23569	3.241	12.3989
693.5	0.54258	1.27927	3.25268	12.2453
693.4	0.71415	1.41478	3.249	12.1174
693.3	0.8462	1.44021	3.20603	12.3447
693.2	0.76382	1.24275	3.21743	12.3819
693.1	0.89171	1.35247	3.23671	12.4497
693	0.74217	1.37614	3.21478	12.683
692.9	0.70622	1.44648	3.22369	12.4649
692.8	0.76684	1.4704	3.19498	12.5409
692.7	0.78728	1.50363	3.19985	12.4727
692.6	0.77853	1.3831	3.22127	12.5427
692.5	0.8782	1.45791	3.26757	12.5406
692.4	0.86571	1.33049	3.26451	12.5392
692.3	0.99555	1.46494	3.25798	12.5912
692.2	0.97565	1.30212	3.23782	12.5344
692.1	1.08611	1.32417	3.25227	12.6075
692	1.13649	1.32991	3.28274	12.7129
691.9	1.17352	1.35378	3.26903	12.6826
691.8	1.16935	1.06758	3.27871	12.9028
691.7	1.22837	1.01788	3.276	12.9269
691.6	0.973	0.89791	3.27065	12.9624
691.5	1.02924	0.77868	3.26616	12.9152
691.4	0.89599	0.7264	3.27394	12.8863
691.3	0.89706	0.78435	3.22864	13.0229
691.2	1.14287	0.74708	3.24411	13.1157
691.1	1.37019	0.90135	3.2585	13.2116
691	1.36802	0.78108	3.25119	13.2302
690.9	1.40064	0.67723	3.23479	13.3127
690.8	1.06476	0.68353	3.21109	13.1161
690.7	1.34169	0.73615	3.21188	13.1298
690.6	1.27977	0.64735	3.21449	13.0959
690.5	1.28368	0.82673	3.22938	13.0846
690.4	1.30663	0.92924	3.2376	13.0293
690.3	1.42434	0.96757	3.25666	13.0423
690.2	1.54033	0.98003	3.24157	12.9292
690.1	1.51109	1.20551	3.2424	12.9686
690	1.62039	1.18627	3.25981	12.7906
689.9	1.62424	1.41718	3.25677	12.7448
689.8	1.60614	1.54926	3.24925	12.7075
689.7	1.31236	1.48498	3.24131	12.6682
689.6	1.21193	1.47446	3.25195	12.6539
689.5	1.112	1.42414	3.2649	12.7681
689.4	1.1011	1.34377	3.25107	12.6905
689.3	1.23331	1.24228	3.26362	12.7936
689.2	1.11403	1.13356	3.2434	12.7897
689.1	0.93804	1.24696	3.22756	12.8077
689	1.09784	1.36216	3.23219	12.8313
688.9	0.98817	1.34805	3.17776	13.099
688.8	1.00603	1.35956	3.16104	13.1293
688.7	1.09025	1.19345	3.17701	12.9915
688.6	0.95902	1.25392	3.1435	13.0343
688.5	0.75969	1.33438	3.1271	13.0497
688.4	0.83903	1.42053	3.14412	13.1594
688.3	0.92431	1.4595	3.12946	13.1919
688.2	0.90933	1.45919	3.12774	13.2406
688.1	1.25659	1.35476	3.13081	13.2823
688	1.4427	1.42709	3.11305	13.2773
687.9	1.57198	1.53382	3.09273	13.2319
687.8	1.6981	1.53338	3.0746	13.1651
687.7	1.64556	1.58555	3.06631	13.1308
687.6	1.80529	1.67821	3.07262	13.1318
687.5	1.68725	1.57171	3.09125	13.0329
687.4	1.73318	1.66765	3.10519	13.1812
687.3	1.75067	1.93293	3.11803	13.195
687.2	1.7738	1.88168	3.09499	13.088
687.1	1.55473	1.85808	3.06157	13.026
687	1.54454	1.75638	3.08678	12.9755
686.9	1.6299	1.78304	3.09642	12.9341
686.8	1.73583	1.72839	3.08565	12.9245
686.7	1.63431	1.63203	3.11079	12.9534
686.6	1.53608	1.57784	3.1161	12.8944
686.5	1.65195	1.64069	3.09809	12.8916
686.4	1.71923	1.56626	3.10577	12.8652
686.3	1.87399	1.6176	3.11069	12.8574
686.2	1.75207	1.51828	3.08669	13.0219
686.1	1.67996	1.39291	3.09973	12.9235
686	1.67971	1.3798	3.11098	13.0974
685.9	1.6612	1.37267	3.08815	13.2578
685.8	1.43411	1.34704	3.08222	13.2128
685.7	1.59671	1.39614	3.11057	13.2649
685.6	1.31698	1.3418	3.10893	13.3119
685.5	1.39977	1.44397	3.10821	13.3724
685.4	1.44863	1.4887	3.0956	13.3541
685.3	1.35888	1.5228	3.11231	13.3033
685.2	1.06071	1.52893	3.12286	13.3555
685.1	1.0589	1.75439	3.12936	13.3177
685	0.99585	1.93883	3.11012	13.3468
684.9	1.13651	2.06264	3.13329	13.3391
684.8	1.28569	2.12778	3.14216	13.4069
684.7	1.30124	2.2534	3.15514	13.3688
684.6	1.22276	2.3216	3.18936	13.3724
684.5	1.01017	2.34436	3.17674	13.3703
684.4	0.93512	2.38002	3.18844	13.2512
684.3	0.82862	2.46895	3.19871	13.1815
684.2	0.77896	2.62746	3.22422	13.2058
684.1	0.94837	2.49843	3.24606	13.3514
684	0.67853	2.46012	3.24673	13.4188
683.9	0.77871	2.42003	3.25963	13.5053
683.8	0.7532	2.54034	3.24913	13.543
683.7	0.91599	2.41211	3.28954	13.4207
683.6	0.78586	2.36865	3.28927	13.4013
683.5	0.89079	2.4348	3.30575	13.4428
683.4	0.86049	2.45003	3.28007	13.5205
683.3	0.96932	2.35962	3.27462	13.6235
683.2	0.93021	2.22546	3.28554	13.6156
683.1	1.13673	2.2794	3.27895	13.5802
683	1.28931	2.43983	3.23517	13.6117
682.9	1.18529	2.45183	3.23683	13.7092
682.8	1.42177	2.47707	3.263	13.69
682.7	1.44259	2.45147	3.25116	13.8259
682.6	1.25619	2.62139	3.26957	13.8727
682.5	1.19566	2.51683	3.27705	13.8467
682.4	1.167	2.48545	3.30318	13.746
682.3	1.14014	2.33984	3.30234	13.7442
682.2	0.90845	2.30037	3.31676	13.6178
682.1	0.87004	2.26218	3.34685	13.5735
682	0.92082	2.42814	3.33575	13.7429
681.9	0.97359	2.44083	3.37866	13.7068
681.8	1.02922	2.44893	3.3881	13.719
681.7	0.902	2.41089	3.37872	13.64
681.6	0.95777	2.35741	3.39743	13.5801
681.5	0.99941	2.5782	3.38515	13.6411
681.4	0.79423	2.73663	3.36304	13.755
681.3	0.61729	2.60335	3.37179	13.8012
681.2	0.68018	2.53998	3.37941	13.8263
681.1	0.37169	2.62005	3.37595	13.9695
681	0.4116	2.58329	3.35986	13.826
680.9	0.40817	2.57064	3.38047	13.9364
680.8	0.38471	2.44458	3.36109	13.8924
680.7	0.35881	2.35427	3.3609	13.7731
680.6	0.45671	2.19202	3.32416	13.7106
680.5	0.36032	2.23753	3.34033	13.8363
680.4	0.48994	2.27268	3.36461	13.8198
680.3	0.68977	2.19253	3.34862	13.8721
680.2	0.48749	2.25019	3.3304	13.9177
680.1	0.28461	2.06758	3.33666	14.1273
680	0.5091	1.98533	3.34064	14.079
679.9	0.35199	2.10771	3.36707	14.1631
679.8	0.28294	2.04884	3.3527	14.0889
679.7	0.18002	1.99127	3.36715	14.0706
679.6	0.31396	1.89274	3.36933	13.9905
679.5	0.37713	1.87771	3.36344	14.0427
679.4	0.45657	2.06686	3.3794	14.0838
679.3	0.60955	2.0174	3.40128	14.131
679.2	0.64936	1.92679	3.39655	13.9159
679.1	0.85633	2.03033	3.3893	14.0025
679	0.787	2.05909	3.38132	14.1378
678.9	0.5458	2.18508	3.38368	14.1791
678.8	0.74955	2.10201	3.4092	14.1381
678.7	0.94741	2.27199	3.43265	14.0756
678.6	0.99123	2.16831	3.42846	14.094
678.5	1.19849	2.07185	3.42571	14.1499
678.4	1.40202	2.01667	3.43292	14.2774
678.3	1.24461	2.06162	3.41233	14.3096
678.2	1.31981	1.9196	3.416	14.3519
678.1	1.35479	1.89893	3.39967	14.3193
678	1.21822	1.77408	3.38141	14.3142
677.9	1.26574	1.7975	3.3725	14.3471
677.8	1.15712	1.85869	3.37625	14.3198
677.7	1.19624	1.81429	3.36651	14.381
677.6	1.41518	1.85956	3.36546	14.2986
677.5	1.45365	1.93288	3.35285	14.3721
677.4	1.33552	1.93512	3.34368	14.2857
677.3	1.27886	1.8943	3.34996	14.2269
677.2	1.47796	1.87408	3.34257	14.2063
677.1	1.46788	1.98131	3.31951	14.2519
677	1.3972	1.93356	3.31804	14.189
676.9	1.26611	2.02225	3.31427	14.2862
676.8	1.42587	2.06933	3.29631	14.2873
676.7	1.33504	1.99377	3.28271	14.4596
676.6	1.30936	1.90421	3.29452	14.4204
676.5	1.23369	1.87155	3.32914	14.4561
676.4	1.19239	1.88497	3.33458	14.5737
676.3	1.37262	1.9593	3.34315	14.6587
676.2	1.28622	1.89753	3.36387	14.6896
676.1	1.23636	1.93124	3.35463	14.6146
676	1.24946	1.88406	3.35812	14.5567
675.9	1.11111	1.92901	3.36929	14.5447
675.8	1.03828	1.89398	3.34506	14.43
675.7	1.17438	1.79255	3.31967	14.5233
675.6	1.13345	1.76547	3.30554	14.6135
675.5	1.03384	1.71403	3.31069	14.616
675.4	1.09075	1.79456	3.32206	14.5134
675.3	1.24932	1.84411	3.33679	14.6379
675.2	1.21116	1.87447	3.35851	14.7129
675.1	1.18081	1.75363	3.35245	14.5386
675	1.1844	1.72469	3.37559	14.5518
674.9	1.32655	1.61941	3.3497	14.6686
674.8	1.33296	1.51227	3.35647	14.7503
674.7	1.1722	1.40481	3.37188	14.6282
674.6	1.10404	1.29141	3.41318	14.6322
674.5	1.05052	1.32659	3.39969	14.627
674.4	1.26606	1.54302	3.39173	14.5682
674.3	1.30229	1.38674	3.39808	14.4437
674.2	1.33475	1.32862	3.40312	14.464
674.1	1.49058	1.23414	3.41574	14.5753
674	1.48844	1.3228	3.4224	14.4496
673.9	1.47368	1.32876	3.42112	14.5588
673.8	1.67862	1.37239	3.42241	14.5028
673.7	1.72413	1.56864	3.43405	14.5966
673.6	1.73718	1.53321	3.41815	14.6618
673.5	1.58685	1.43599	3.41093	14.5718
673.4	1.61934	1.34771	3.4026	14.5735
673.3	1.51762	1.47001	3.40543	14.4909
673.2	1.29265	1.55413	3.38795	14.3858
673.1	1.36741	1.62563	3.38512	14.4417
673	1.41299	1.51032	3.38743	14.4498
672.9	1.66117	1.61031	3.37925	14.587
672.8	1.41812	1.69958	3.382	14.6319
672.7	1.41749	1.71434	3.3797	14.6399
672.6	1.26708	1.74999	3.37905	14.5674
672.5	1.21039	1.76426	3.39113	14.609
672.4	1.17988	1.87248	3.38829	14.6076
672.3	0.90743	1.87213	3.38389	14.3604
672.2	0.92194	1.90502	3.40444	14.2936
672.1	0.8841	1.90983	3.39482	14.2028
672	1.06981	1.94041	3.40599	14.22
671.9	0.93701	1.93445	3.43912	14.3742
671.8	0.88566	1.87806	3.41102	14.4259
671.7	0.74428	1.89455	3.40408	14.5096
671.6	0.8612	1.98314	3.40414	14.4685
671.5	0.83537	1.88071	3.42068	14.4393
671.4	0.98974	1.91984	3.43782	14.4296
671.3	0.88268	1.79324	3.47374	14.4803
671.2	0.92944	1.81674	3.46101	14.6113
671.1	0.98042	1.73599	3.47273	14.4756
671	1.00629	1.63392	3.46177	14.5091
670.9	1.04407	1.65578	3.47591	14.4262
670.8	0.98627	1.49733	3.48773	14.5449
670.7	0.94416	1.39464	3.50959	14.4722
670.6	1.23572	1.28542	3.50694	14.5203
670.5	1.15534	1.454	3.51032	14.5906
670.4	1.05252	1.36706	3.51789	14.6637
670.3	1.15149	1.36149	3.52038	14.4701
670.2	1.16	1.3633	3.52999	14.3211
670.1	1.11908	1.24057	3.51739	14.302
670	0.98264	1.31294	3.52366	14.3528
669.9	0.92617	1.43201	3.52602	14.2044
669.8	0.74191	1.4697	3.53038	14.1523
669.7	0.89576	1.58552	3.50071	14.0935
669.6	0.75358	1.37897	3.50417	14.1155
669.5	0.73398	1.50385	3.50511	14.1097
669.4	0.80803	1.40104	3.51466	14.0665
669.3	0.90194	1.30976	3.53718	14.1626
669.2	0.84181	1.40957	3.52202	14.1767
669.1	1.14405	1.49743	3.52409	14.2298
669	0.94281	1.46287	3.53858	14.212
668.9	1.14005	1.53364	3.52369	14.1259
668.8	1.1651	1.56256	3.52204	14.2353
668.7	1.36339	1.63791	3.55547	14.2788
668.6	1.16549	1.56255	3.54831	14.2353
668.5	1.27894	1.51216	3.49681	14.1324
668.4	1.27383	1.50064	3.49887	14.1655
668.3	1.34115	1.58698	3.49089	14.2527
668.2	1.29174	1.79235	3.48126	14.2603
668.1	1.31629	1.85167	3.48464	14.179
668	1.39139	1.85606	3.47051	14.2908
667.9	1.5336	1.85307	3.46999	14.203
667.8	1.63692	1.79118	3.50844	14.1018
667.7	1.68378	1.64739	3.5034	14.0614
667.6	1.65635	1.81457	3.48626	14.2252
667.5	1.87347	1.83939	3.49083	14.2425
667.4	1.74183	1.83223	3.46001	14.2378
667.3	1.8448	1.83267	3.46664	14.3273
667.2	1.74706	1.86044	3.46735	14.2548
667.1	1.65778	2.02793	3.50141	14.2758
667	1.72563	1.87857	3.51981	14.1637
666.9	1.85464	1.82429	3.53507	14.1893
666.8	1.73823	1.97044	3.55414	14.2872
666.7	1.89518	1.97549	3.54337	14.2834
666.6	1.85697	1.90143	3.55501	14.3723
666.5	1.82914	1.95746	3.55232	14.418
666.4	1.887	2.0352	3.57683	14.3158
666.3	1.67399	2.08767	3.56046	14.3151
666.2	1.92612	2.11063	3.55648	14.2707
666.1	1.80946	2.20232	3.53388	14.3296
666	1.96687	2.14245	3.52788	14.3861
665.9	1.95698	2.21095	3.51881	14.3781
665.8	2.07158	2.39816	3.50879	14.3733
665.7	2.10351	2.49871	3.52237	14.4522
665.6	2.1443	2.44928	3.51483	14.5086
665.5	2.13323	2.52861	3.49546	14.4815
665.4	2.01869	2.44506	3.49142	14.5011
665.3	1.99507	2.51413	3.47966	14.5199
665.2	1.88395	2.52235	3.48429	14.3845
665.1	2.05614	2.53922	3.48652	14.2687
665	1.93081	2.52972	3.48408	14.2682
664.9	1.98589	2.61559	3.50155	14.1881
664.8	1.8115	2.63716	3.47334	14.095
664.7	1.73896	2.68206	3.43125	14.018
664.6	1.76768	2.72958	3.41804	14.0246
664.5	1.75507	2.7695	3.41238	14.0394
664.4	1.69752	2.82482	3.40284	14.1246
664.3	1.67178	2.77575	3.39352	14.1324
664.2	1.69584	2.81307	3.37795	14.1344
664.1	1.62672	2.84084	3.3775	14.1757
664	1.34905	2.78146	3.36289	14.213
663.9	1.56742	2.95564	3.32531	14.2228
663.8	1.68634	2.8771	3.31259	14.2678
663.7	1.68506	3.05616	3.33375	14.2634
663.6	1.47627	3.07903	3.32153	14.1666
663.5	1.5563	3.13366	3.30482	14.1585
663.4	1.53156	3.04776	3.29661	14.1523
663.3	1.56688	3.09896	3.30184	14.136
663.2	1.68483	2.9288	3.33473	14.1566
663.1	1.76724	2.99187	3.32562	14.0809
663	1.80694	3.05274	3.2871	13.987
662.9	1.84128	2.84728	3.28665	13.8959
662.8	1.98985	2.93401	3.27935	13.8774
662.7	2.01793	2.79262	3.27167	13.8582
662.6	1.84559	2.81854	3.3005	13.8589
662.5	2.04851	2.86012	3.29325	13.9788
662.4	1.81539	2.93063	3.28804	13.9672
662.3	1.64007	2.88541	3.29869	13.8035
662.2	1.65325	2.91418	3.28441	13.8255
662.1	1.77309	2.94526	3.29112	13.866
662	1.79321	2.98032	3.29437	13.9301
661.9	1.73844	3.10075	3.30731	13.839
661.8	1.52792	3.06492	3.31156	13.7047
661.7	1.59971	3.03522	3.31701	13.7974
661.6	1.52918	2.97016	3.30894	13.7779
661.5	1.35448	3.06007	3.30171	13.6948
661.4	1.10764	2.94808	3.29014	13.7972
661.3	1.23875	3.00692	3.28729	13.7857
661.2	1.14641	3.24824	3.28932	13.728
661.1	1.17301	3.23127	3.30318	13.6649
661	0.97759	3.19173	3.31057	13.5435
660.9	1.25499	3.33532	3.30895	13.412
660.8	1.27384	3.31415	3.29595	13.2991
660.7	1.25552	3.21015	3.27887	13.164
660.6	1.36472	3.13971	3.26149	13.2048
660.5	1.42131	3.18227	3.2713	13.2463
660.4	1.34749	3.25837	3.25129	13.3096
660.3	1.48419	3.1724	3.25156	13.3291
660.2	1.38551	3.18419	3.24055	13.3943
660.1	1.44624	3.20486	3.22969	13.4459
660	1.57719	3.14319	3.21655	13.3139
659.9	1.42262	3.17751	3.2025	13.2971
659.8	1.29429	3.11059	3.21691	13.317
659.7	1.25676	2.88863	3.22885	13.2331
659.6	1.31955	2.97106	3.24825	13.2527
659.5	1.26788	3.05803	3.22301	13.1144
659.4	1.24667	2.89927	3.2528	13.1226
659.3	1.07858	2.79813	3.26378	13.0481
659.2	1.08251	2.76498	3.25428	13.0173
659.1	1.23949	2.71809	3.26876	13.0594
659	1.21338	2.6873	3.30152	13.013
658.9	1.40142	2.54516	3.28518	12.9999
658.8	1.60198	2.56954	3.28527	13.0328
658.7	1.68592	2.54729	3.28881	12.925
658.6	1.76757	2.55999	3.2617	12.9875
658.5	1.82822	2.64163	3.25384	12.9331
658.4	1.6306	2.57906	3.29153	12.9832
658.3	1.60463	2.67538	3.27061	12.9899
658.2	1.62475	2.72727	3.27227	13.0202
658.1	1.70926	2.73176	3.29535	13.1285
658	1.66417	2.69979	3.29827	13.0976
657.9	1.8522	2.64817	3.29255	13.0419
657.8	1.77954	2.81131	3.29551	12.9629
657.7	1.60866	2.85268	3.31195	12.9362
657.6	1.55714	2.98887	3.3053	12.9075
657.5	1.44366	3.02658	3.31615	12.8708
657.4	1.54197	2.94495	3.31315	12.8382
657.3	1.43723	2.96791	3.35996	12.7979
657.2	1.4184	3.04333	3.37324	12.8323
657.1	1.23834	2.9957	3.37392	12.9104
657	1.28482	2.92269	3.32793	13.0327
656.9	1.40936	2.89076	3.34592	13.1233
656.8	1.4528	2.8818	3.36216	13.0114
656.7	1.44077	2.87466	3.36223	13.0729
656.6	1.4244	2.86706	3.33531	13.0955
656.5	1.47656	2.78876	3.32833	13.0747
656.4	1.3864	2.75495	3.32017	13.0489
656.3	1.31638	2.81108	3.36551	13.0691
656.2	1.17483	2.89306	3.36562	13.0985
656.1	1.11077	2.76862	3.37411	13.1035
656	1.14574	2.83403	3.37123	13.1651
655.9	1.10951	2.96492	3.37515	13.0594
655.8	0.92023	2.91128	3.38761	13.0529
655.7	1.03847	2.90111	3.39414	13.0103
655.6	1.33068	2.86566	3.41507	13.0567
655.5	1.2714	2.90394	3.41887	13.0562
655.4	1.11707	2.84537	3.41884	13.1743
655.3	1.20385	2.87396	3.42301	13.1568
655.2	1.1892	2.7332	3.43443	13.1633
655.1	1.26173	2.72117	3.4183	13.1764
655	1.32412	2.621	3.4204	13.2528
654.9	1.30082	2.42778	3.42684	13.1653
654.8	1.34551	2.54484	3.4421	13.2333
654.7	1.48545	2.51891	3.42617	13.2336
654.6	1.56322	2.77417	3.43986	13.2028
654.5	1.50464	2.74649	3.44727	13.2335
654.4	1.55234	2.72152	3.46498	13.3262
654.3	1.41962	2.59008	3.48344	13.2675
654.2	1.38702	2.75706	3.47778	13.2981
654.1	1.37257	2.77312	3.48111	13.4006
654	1.4423	2.77764	3.49766	13.399
653.9	1.20053	2.74353	3.51978	13.504
653.8	1.21737	2.74098	3.52943	13.5881
653.7	1.25502	2.67317	3.52226	13.5811
653.6	1.08306	2.58228	3.56307	13.5247
653.5	1.18147	2.62645	3.55987	13.4506
653.4	0.9626	2.70461	3.58153	13.4641
653.3	1.0047	2.71632	3.58574	13.4426
653.2	1.11341	2.91435	3.56141	13.2976
653.1	1.15192	2.84829	3.56491	13.3673
653	1.23719	2.82387	3.59695	13.3893
652.9	1.30909	2.80609	3.57901	13.4327
652.8	1.35017	2.91571	3.57622	13.4089
652.7	1.27506	2.82379	3.58141	13.4095
652.6	1.13142	2.76651	3.59704	13.567
652.5	1.18816	2.83549	3.5721	13.4237
652.4	1.13376	2.7767	3.55813	13.5225
652.3	1.11754	2.72941	3.55808	13.5377
652.2	1.08453	2.74316	3.56158	13.5709
652.1	1.00326	2.65632	3.54714	13.5478
652	0.95056	2.63842	3.57987	13.5733
651.9	0.9333	2.54126	3.58191	13.5602
651.8	0.86381	2.39451	3.5944	13.6279
651.7	0.88101	2.33562	3.58166	13.6167
651.6	0.82668	2.40492	3.5923	13.5648
651.5	0.7569	2.37098	3.57384	13.5564
651.4	0.90899	2.24708	3.57113	13.5537
651.3	0.83455	2.11149	3.57911	13.5222
651.2	0.828	2.03968	3.58181	13.5346
651.1	0.6666	2.103	3.58045	13.5294
651	0.66913	2.07668	3.5879	13.4832
650.9	0.49712	1.94916	3.60004	13.5696
650.8	0.71368	1.95215	3.58225	13.6407
650.7	0.96632	2.0325	3.58231	13.6279
650.6	0.95469	2.08656	3.56729	13.6399
650.5	1.16569	2.00555	3.58407	13.6385
650.4	1.22919	1.98041	3.59958	13.5754
650.3	1.15145	2.18295	3.58152	13.516
650.2	1.30975	2.04576	3.57788	13.5147
650.1	1.45063	2.10746	3.57797	13.3891
650	1.43077	2.1224	3.60406	13.3898
649.9	1.52717	2.04246	3.59995	13.3616
649.8	1.51894	1.97644	3.6005	13.427
649.7	1.55355	2.08148	3.61613	13.4823
649.6	1.54819	2.05474	3.63429	13.4556
649.5	1.52248	2.13542	3.61372	13.4833
649.4	1.46183	2.16776	3.62695	13.4274
649.3	1.57167	2.25052	3.63469	13.4594
649.2	1.49274	2.41644	3.63825	13.4741
649.1	1.24906	2.47793	3.63028	13.4309
649	1.24526	2.42703	3.60079	13.4697
648.9	1.29622	2.274	3.59285	13.5164
648.8	1.34231	2.26996	3.58212	13.4985
648.7	1.29845	2.37652	3.57898	13.6041
648.6	1.19181	2.48825	3.5738	13.7133
648.5	1.29298	2.31063	3.55007	13.6701
648.4	1.08879	2.44952	3.57592	13.5885
648.3	1.08596	2.39864	3.57084	13.6382
648.2	0.89544	2.36587	3.57295	13.7288
648.1	0.89517	2.39405	3.58183	13.8365
648	0.99203	2.55934	3.55572	13.6921
647.9	1.0225	2.67824	3.56276	13.7166
647.8	1.01328	2.5678	3.57549	13.664
647.7	0.97637	2.61951	3.56327	13.6028
647.6	0.94981	2.42841	3.55866	13.6139
647.5	1.09143	2.57024	3.52683	13.419
647.4	1.16327	2.6125	3.51126	13.5085
647.3	1.02557	2.43347	3.50427	13.5932
647.2	0.88196	2.5122	3.51894	13.6647
647.1	0.84206	2.52703	3.49973	13.6889
647	0.94776	2.55339	3.49274	13.7005
646.9	0.94948	2.62183	3.49168	13.6943
646.8	0.89173	2.72007	3.47747	13.6888
646.7	0.99532	2.73657	3.45815	13.754
646.6	0.94854	2.75455	3.46437	13.7872
646.5	0.95162	2.74289	3.43963	13.7789
646.4	0.88503	2.67703	3.46802	13.8092
646.3	0.76418	2.4198	3.48008	13.8604
646.2	0.86491	2.50469	3.49494	13.8243
646.1	0.93923	2.56575	3.47882	13.8289
646	0.9033	2.70429	3.47815	13.7857
645.9	0.99463	2.68144	3.48506	13.8936
645.8	0.93294	2.64396	3.49043	13.909
645.7	1.05819	2.66691	3.50261	13.8304
645.6	0.98947	2.67744	3.49935	13.9752
645.5	1.03302	2.62722	3.51491	13.9999
645.4	1.31054	2.71216	3.51731	13.9858
645.3	1.23634	2.76764	3.51908	13.9987
645.2	1.27146	2.87437	3.53011	13.9575
645.1	1.16549	2.94933	3.51148	13.9657
645	0.89121	3.09569	3.51209	13.9473
644.9	0.85873	3.05886	3.51455	13.9773
644.8	0.84131	2.98493	3.51067	14.1531
644.7	0.86962	3.00191	3.52079	14.1141
644.6	0.77788	3.03204	3.51053	14.1378
644.5	0.82528	2.98877	3.51801	14.1334
644.4	0.78718	2.97387	3.50443	14.1988
644.3	0.80857	2.85754	3.52812	14.1701
644.2	0.81499	2.91211	3.5295	14.2422
644.1	0.78762	2.94614	3.50681	14.254
644	0.64155	2.78725	3.50685	14.2628
643.9	0.52624	2.75727	3.52763	14.2789
643.8	0.45801	2.56706	3.54113	14.2035
643.7	0.48575	2.78272	3.52182	14.2119
643.6	0.48011	2.74014	3.51647	14.2209
643.5	0.33227	2.61599	3.51758	14.2706
643.4	0.37664	2.71984	3.5038	14.2459
643.3	0.41521	2.5412	3.506	14.329
643.2	0.37403	2.73921	3.5107	14.3006
643.1	0.24291	2.78301	3.50409	14.3241
643	0.22317	2.66184	3.48402	14.3149
642.9	0.20013	2.9421	3.45489	14.317
642.8	0.16754	2.72871	3.48179	14.3319
642.7	0.27005	2.76545	3.45998	14.3852
642.6	0.21717	2.73458	3.4438	14.4367
642.5	0.19334	2.60042	3.4464	14.4523
642.4	0.41435	2.62478	3.44953	14.4223
642.3	0.27558	2.59937	3.46386	14.3675
642.2	0.21462	2.74524	3.46047	14.291
642.1	0.31983	2.72968	3.46968	14.2943
642	0.21224	2.54258	3.47331	14.2681
641.9	0.16622	2.34662	3.49174	14.2276
641.8	0.06425	2.39288	3.47951	14.2439
641.7	0.1838	2.52149	3.47583	14.2821
641.6	0.33532	2.65629	3.48193	14.2009
641.5	0.26797	2.66048	3.48351	14.1669
641.4	0.15018	2.61347	3.50605	14.1962
641.3	0.17656	2.61728	3.5103	14.1693
641.2	0.25396	2.56993	3.49969	14.1771
641.1	0.26579	2.49095	3.49556	14.2849
641	0.3019	2.64039	3.51743	14.3787
640.9	0.30312	2.61349	3.52744	14.448
640.8	0.09311	2.53241	3.55798	14.4361
640.7	0.35112	2.61772	3.53643	14.355
640.6	0.51915	2.49621	3.55369	14.3158
640.5	0.50964	2.42682	3.56044	14.3172
640.4	0.54864	2.33965	3.55532	14.3015
640.3	0.39201	2.30567	3.53922	14.3416
640.2	0.34141	2.38031	3.5583	14.3747
640.1	0.1898	2.28564	3.56694	14.3744
640	0.15356	2.26689	3.54586	14.3273
639.9	0.18564	2.21999	3.56033	14.2976
639.8	0.36368	2.29283	3.54684	14.3138
639.7	0.27904	2.30035	3.56243	14.3381
639.6	0.15482	2.52032	3.56259	14.4602
639.5	-0.01451	2.35974	3.56037	14.5044
639.4	-0.07783	2.3459	3.57405	14.5322
639.3	-0.15251	2.37873	3.55372	14.5057
639.2	-0.08561	2.51001	3.55447	14.5275
639.1	0.11353	2.51245	3.57173	14.5059
639	-0.05461	2.28008	3.58925	14.461
638.9	-0.02445	2.23267	3.58655	14.5206
638.8	-0.10522	2.21125	3.58005	14.4631
638.7	0.06092	2.1909	3.56186	14.472
638.6	0.22751	2.11699	3.54	14.4718
638.5	0.2429	2.20751	3.54528	14.445
638.4	0.34066	2.2331	3.52652	14.4087
638.3	0.3975	2.21645	3.54405	14.4874
638.2	0.50793	2.30023	3.549	14.3519
638.1	0.42185	2.2915	3.56377	14.3557
638	0.46495	2.30185	3.5759	14.4587
637.9	0.44601	2.42438	3.57588	14.4824
637.8	0.42905	2.59479	3.5745	14.4383
637.7	0.71992	2.85199	3.58338	14.4641
637.6	0.69908	2.92501	3.60946	14.4524
637.5	0.75657	2.81629	3.61623	14.4063
637.4	0.80603	2.86924	3.63009	14.3787
637.3	0.91503	2.86766	3.61897	14.4563
637.2	0.8724	2.95086	3.61166	14.4575
637.1	0.79597	2.86973	3.63016	14.4595
637	1.06314	2.81123	3.64923	14.4639
636.9	1.1971	2.88958	3.65938	14.4811
636.8	1.09795	3.00195	3.66162	14.5166
636.7	1.09593	2.87646	3.67558	14.4603
636.6	0.9118	2.96275	3.68507	14.5357
636.5	0.93799	2.97459	3.67044	14.5211
636.4	0.99633	2.93589	3.69119	14.4142
636.3	1.0288	2.94333	3.71267	14.4613
636.2	1.20671	3.01394	3.69983	14.3672
636.1	1.13287	2.9552	3.69658	14.3944
636	1.01345	2.85085	3.70892	14.4545
635.9	1.10667	2.94706	3.70042	14.3514
635.8	1.04818	2.86438	3.7158	14.3289
635.7	0.99476	2.77652	3.69447	14.3421
635.6	1.06164	2.78399	3.69675	14.3171
635.5	1.02842	2.86075	3.69977	14.2986
635.4	0.82969	2.86095	3.70193	14.3048
635.3	1.00413	2.97782	3.70793	14.2399
635.2	1.00294	2.9564	3.71916	14.2959
635.1	1.01869	2.87585	3.72016	14.2537
635	1.09168	2.8097	3.72172	14.2503
634.9	1.17858	2.72126	3.72879	14.1962
634.8	1.24175	2.64541	3.70997	14.1611
634.7	1.43872	2.63909	3.71217	14.177
634.6	1.46506	2.46406	3.69265	14.2583
634.5	1.45486	2.60372	3.7028	14.1717
634.4	1.39584	2.62571	3.71675	14.1767
634.3	1.43842	2.55053	3.71279	14.026
634.2	1.38266	2.47926	3.71012	13.9745
634.1	1.64203	2.51935	3.70525	14.0014
634	1.51363	2.51609	3.70899	14.0353
633.9	1.48322	2.52688	3.70552	14.0035
633.8	1.50238	2.64797	3.70481	13.9695
633.7	1.52257	2.60194	3.6958	14.0031
633.6	1.51573	2.66452	3.70911	14.0062
633.5	1.59878	2.70928	3.688	13.994
633.4	1.73389	2.73653	3.67408	13.9968
633.3	1.8244	2.80569	3.68019	14.0173
633.2	1.73799	2.78365	3.675	14.0152
633.1	1.70207	2.71469	3.69823	14.0411
633	1.5986	2.766	3.66809	13.9685
632.9	1.70965	2.55039	3.66833	13.9145
632.8	1.7069	2.60712	3.65237	13.9645
632.7	1.75343	2.53761	3.6534	13.8687
632.6	1.87669	2.37289	3.63642	13.9356
632.5	1.84524	2.28407	3.64547	13.9459
632.4	1.62345	2.1142	3.6247	13.8975
632.3	1.5939	2.141	3.62474	13.9565
632.2	1.82004	2.19806	3.6177	13.9305
632.1	1.81337	2.25806	3.61926	13.89
632	1.75454	2.19035	3.62707	13.8797
631.9	1.6727	2.31758	3.66189	13.904
631.8	1.57766	2.4854	3.64474	13.967
631.7	1.5728	2.42693	3.654	13.9299
631.6	1.55355	2.40241	3.66557	13.9681
631.5	1.40854	2.48747	3.64805	14.0238
631.4	1.34294	2.43311	3.65933	14.0737
631.3	1.33449	2.42454	3.65429	14.1018
631.2	1.40411	2.41012	3.6443	14.0651
631.1	1.38985	2.47258	3.63687	14.0755
631	1.46908	2.36674	3.62499	14.1093
630.9	1.43826	2.24093	3.62104	14.0683
630.8	1.34911	2.22666	3.60001	14.036
630.7	1.38548	2.2835	3.59437	13.9873
630.6	1.44779	2.32659	3.58161	13.9326
630.5	1.34531	2.32156	3.58278	13.8871
630.4	1.1827	2.23384	3.5857	13.964
630.3	1.4005	2.16518	3.58298	13.918
630.2	1.36741	2.2457	3.58215	13.9193
630.1	1.29984	2.15992	3.57816	13.8906
630	1.27913	2.08957	3.59263	13.9228
629.9	1.27734	2.14945	3.60607	13.9749
629.8	1.23882	2.00607	3.6129	13.9302
629.7	1.28298	1.94556	3.62972	13.9133
629.6	1.20493	1.83231	3.613	13.989
629.5	1.29866	1.7507	3.62157	13.972
629.4	1.08256	1.63991	3.63306	14.0155
629.3	1.22788	1.74429	3.64263	14.0077
629.2	1.39681	1.73902	3.63722	13.9285
629.1	1.41717	1.67272	3.64722	13.9224
629	1.24154	1.733	3.6426	13.9535
628.9	1.31973	1.86369	3.65382	14.0271
628.8	1.35093	1.84713	3.64899	14.0642
628.7	1.37428	1.85263	3.65772	14.0204
628.6	1.33686	1.82553	3.64616	13.9803
628.5	1.21676	1.89356	3.65514	14.044
628.4	1.22027	1.90908	3.65037	14.0292
628.3	1.29999	2.13154	3.66917	13.9886
628.2	1.23155	2.28658	3.65866	14.0555
628.1	1.33535	2.22869	3.64751	14.0316
628	1.27643	2.28669	3.65519	14.0507
627.9	1.1292	2.24625	3.66524	14.0864
627.8	1.12903	2.45588	3.68243	14.1702
627.7	1.18526	2.48957	3.66925	14.1785
627.6	1.14923	2.4629	3.663	14.1636
627.5	0.95187	2.32538	3.68093	14.2467
627.4	1.07551	2.28886	3.67676	14.237
627.3	0.98644	2.31963	3.66627	14.2062
627.2	0.95723	2.32914	3.6621	14.1698
627.1	0.94288	2.20584	3.63867	14.1917
627	0.88115	2.24565	3.64861	14.193
626.9	0.83992	2.25308	3.64265	14.1916
626.8	0.84135	2.27709	3.65066	14.1977
626.7	0.94389	2.33625	3.65305	14.0905
626.6	0.84331	2.2472	3.64086	14.0412
626.5	0.94248	2.18456	3.63577	14.0415
626.4	0.91061	2.27769	3.63067	13.9536
626.3	0.98299	2.37676	3.61923	13.9829
626.2	1.15798	2.4212	3.61811	13.9607
626.1	1.16299	2.56067	3.60716	14.003
626	1.14531	2.72203	3.61636	13.9424
625.9	1.36352	2.80049	3.60389	14.0081
625.8	1.2989	2.87006	3.62557	13.9041
625.7	1.28934	2.97112	3.62221	13.858
625.6	1.33187	2.93981	3.62064	13.8491
625.5	1.42291	2.94064	3.62166	13.855
625.4	1.26396	3.01945	3.63882	13.8534
625.3	1.26784	2.98857	3.63347	13.8265
625.2	1.29811	2.88467	3.63692	13.8316
625.1	1.19154	2.92007	3.6209	13.839
625	1.09844	2.8783	3.61908	13.8351
624.9	1.13772	2.82236	3.63449	13.7601
624.8	1.2328	2.8619	3.62635	13.7886
624.7	1.31469	2.81609	3.61797	13.7556
624.6	1.35228	2.87193	3.62326	13.8001
624.5	1.43395	2.94358	3.60397	13.717
624.4	1.48907	2.91979	3.61811	13.7252
624.3	1.57234	2.98579	3.61581	13.6446
624.2	1.55343	2.98304	3.63454	13.6649
624.1	1.51955	2.9201	3.62464	13.6904
624	1.3447	2.97922	3.63265	13.6496
623.9	1.3301	3.05486	3.65667	13.6844
623.8	1.24159	2.96906	3.66393	13.7479
623.7	1.15824	2.92307	3.68918	13.8467
623.6	1.26175	2.9931	3.69422	13.8813
623.5	1.2392	3.17749	3.70384	13.8894
623.4	1.09274	3.13295	3.7055	13.9404
623.3	1.05114	3.17006	3.70909	13.9508
623.2	0.96833	3.12111	3.6953	13.9533
623.1	0.96571	3.10211	3.692	13.9006
623	0.8432	3.0433	3.67587	13.9015
622.9	1.00357	3.14841	3.65291	13.9339
622.8	0.98289	3.2555	3.648	14.0192
622.7	0.98293	3.43817	3.64377	13.9579
622.6	0.99137	3.44243	3.6427	13.9275
622.5	1.13468	3.56352	3.63525	14.0036
622.4	0.97951	3.59514	3.62155	13.9898
622.3	0.85821	3.59033	3.63254	13.9976
622.2	0.84916	3.54531	3.6279	14.0507
622.1	1.00943	3.65677	3.6366	14.0947
622	1.06703	3.76757	3.64061	14.0497
621.9	1.10667	3.6479	3.65446	14.0836
621.8	1.11672	3.65989	3.64104	14.1064
621.7	1.09709	3.56425	3.63095	14.1539
621.6	1.18334	3.58979	3.63966	14.08
621.5	1.06753	3.55413	3.6341	14.0997
621.4	1.17502	3.52285	3.62256	14.1371
621.3	1.16546	3.28838	3.63285	14.1243
621.2	1.0745	3.1697	3.62788	14.1256
621.1	0.90328	3.3277	3.62829	14.1004
621	1.05058	3.33691	3.61636	14.1094
620.9	0.9413	3.31062	3.60934	14.054
620.8	0.83987	3.28946	3.59948	14.051
620.7	0.95739	3.2437	3.62522	14.0684
620.6	0.92922	3.34645	3.61616	14.0418
620.5	1.08577	3.29384	3.59955	14.1342
620.4	0.95912	3.33055	3.62314	14.1578
620.3	0.91217	3.36013	3.62825	14.1618
620.2	0.89689	3.32069	3.62247	14.1607
620.1	0.89184	3.3859	3.62624	14.1895
620	0.84958	3.29387	3.61412	14.1516
619.9	0.82083	3.25693	3.61495	14.1545
619.8	0.79171	3.14463	3.61442	14.2064
619.7	0.74771	3.06465	3.6246	14.3355
619.6	0.72555	3.15143	3.64232	14.3449
619.5	0.79804	3.10141	3.65954	14.3794
619.4	0.62475	3.06061	3.66457	14.3583
619.3	0.42053	2.87519	3.67348	14.3462
619.2	0.30509	2.94645	3.68469	14.3577
619.1	0.31403	2.89011	3.68403	14.3581
619	0.25693	2.69516	3.69145	14.367
618.9	0.20346	2.64855	3.69452	14.341
618.8	0.19164	2.66317	3.68623	14.3932
618.7	0.10648	2.68855	3.68152	14.4305
618.6	0.17775	2.7203	3.68881	14.3785
618.5	0.14704	2.80375	3.67915	14.3086
618.4	0.26785	2.79007	3.67603	14.3471
618.3	0.21582	2.84547	3.68453	14.3381
618.2	0.27537	2.95673	3.67212	14.3141
618.1	0.36814	2.86208	3.66336	14.3156
618	0.37664	2.90122	3.65163	14.3996
617.9	0.18825	2.81508	3.65919	14.3802
617.8	0.18903	2.77207	3.64345	14.4086
617.7	0.21998	2.64542	3.65096	14.3662
617.6	0.21975	2.65353	3.6446	14.2895
617.5	0.19032	2.78662	3.64239	14.362
617.4	0.00253	2.78026	3.63993	14.3631
617.3	0.03053	2.74995	3.6321	14.3547
617.2	0.17597	2.78527	3.63696	14.3762
617.1	0.35457	2.65942	3.64065	14.3854
617	0.49832	2.73354	3.61324	14.4173
616.9	0.46848	2.78009	3.61495	14.4279
616.8	0.59427	2.73583	3.61513	14.3638
616.7	0.57571	2.62754	3.59019	14.3283
616.6	0.83152	2.64393	3.57038	14.3158
616.5	0.83453	2.62259	3.56051	14.3637
616.4	0.96122	2.591	3.55082	14.3592
616.3	0.92639	2.68113	3.55061	14.3672
616.2	1.00809	2.69532	3.55265	14.4129
616.1	0.92241	2.81682	3.55706	14.3815
616	0.84024	2.9024	3.55237	14.3485
615.9	0.78827	2.96629	3.55792	14.323
615.8	0.90629	2.86434	3.55191	14.339
615.7	0.86919	2.84817	3.57367	14.3472
615.6	0.74645	2.85721	3.59159	14.2992
615.5	0.98499	2.69922	3.58619	14.3232
615.4	0.94747	2.70093	3.58088	14.29
615.3	0.86194	2.88158	3.56716	14.3094
615.2	0.79899	2.79278	3.55544	14.2999
615.1	0.6448	2.69566	3.54514	14.2519
615	0.58158	2.83174	3.55479	14.3138
614.9	0.65946	2.85663	3.54651	14.3279
614.8	0.68047	2.91987	3.54693	14.3422
614.7	0.74261	2.94114	3.53406	14.3859
614.6	0.67772	2.91785	3.54666	14.3511
614.5	0.64027	2.77719	3.54221	14.3282
614.4	0.62959	3.01048	3.5299	14.3097
614.3	0.58557	2.96299	3.53284	14.3224
614.2	0.61148	2.94158	3.53694	14.3619
614.1	0.57788	2.95232	3.54611	14.3289
614	0.56593	2.99319	3.54662	14.2738
613.9	0.63592	2.95995	3.53965	14.273
613.8	0.73874	3.06331	3.51625	14.2191
613.7	0.62447	3.10568	3.5299	14.175
613.6	0.53513	3.11039	3.51777	14.1927
613.5	0.63457	3.09178	3.50967	14.1745
613.4	0.74007	3.11355	3.52914	14.1145
613.3	0.86096	3.10049	3.52094	14.1041
613.2	0.92204	3.08287	3.53175	14.069
613.1	0.85237	2.94045	3.52749	14.0845
613	0.90576	3.15162	3.53642	14.0679
612.9	0.8036	3.27854	3.53325	14.0894
612.8	0.92926	3.33653	3.5372	14.0988
612.7	0.91011	3.24923	3.53988	14.109
612.6	1.01754	3.14216	3.55467	14.1015
612.5	1.05439	3.22168	3.55828	14.1027
612.4	1.20098	3.20628	3.5556	14.0969
612.3	1.23967	3.14137	3.59499	14.0731
612.2	1.21938	3.19933	3.58825	14.0094
612.1	1.30275	3.32914	3.58774	13.9941
612	1.2749	3.48131	3.58321	13.9726
611.9	1.39764	3.50854	3.59196	14.0474
611.8	1.39352	3.48104	3.59653	14.1017
611.7	1.2337	3.46257	3.58716	14.1136
611.6	1.18742	3.46545	3.59695	14.1107
611.5	1.1858	3.52036	3.6003	14.1071
611.4	1.27196	3.58264	3.61097	14.1582
611.3	1.21627	3.60451	3.63154	14.1866
611.2	1.24124	3.61084	3.64637	14.2036
611.1	1.31543	3.74062	3.66426	14.212
611	1.29347	3.70968	3.69345	14.2038
610.9	1.35846	3.73737	3.69126	14.2351
610.8	1.32546	3.68538	3.6892	14.2697
610.7	1.38044	3.51895	3.70071	14.1883
610.6	1.33403	3.47713	3.69859	14.1997
610.5	1.47484	3.49399	3.70015	14.1833
610.4	1.33418	3.47765	3.69493	14.1436
610.3	1.14099	3.41552	3.70072	14.0464
610.2	1.17992	3.28115	3.70945	14.0661
610.1	1.19822	3.19081	3.69031	14.0271
610	1.17138	3.28475	3.68495	14.0132
609.9	1.05848	3.32321	3.69388	13.9841
609.8	0.98612	3.17312	3.69743	14.0046
609.7	1.03308	3.23606	3.70758	14.052
609.6	0.9896	3.32852	3.7178	14.005
609.5	1.01885	3.36199	3.71957	13.9591
609.4	0.91887	3.34847	3.74146	13.9394
609.3	1.03437	3.2904	3.73414	13.9969
609.2	1.04413	3.08274	3.74179	13.9926
609.1	1.08932	3.06334	3.76028	13.9125
609	1.04785	3.10811	3.74858	13.9403
608.9	1.14994	2.98753	3.75692	13.9311
608.8	1.05193	3.04361	3.75457	13.9363
608.7	0.97677	3.17064	3.75895	13.9892
608.6	0.98557	3.02677	3.7549	13.9526
608.5	1.06663	3.1341	3.75464	13.9471
608.4	1.00587	3.15622	3.7589	13.9496
608.3	1.06892	3.08937	3.76338	13.9352
608.2	1.15754	3.15841	3.77534	13.917
608.1	1.12202	3.07929	3.77997	13.916
608	1.07205	2.953	3.77649	13.8715
607.9	1.06874	3.11986	3.77182	13.8813
607.8	1.21426	3.23684	3.77226	13.9418
607.7	1.36292	3.07723	3.77005	14.0234
607.6	1.46937	3.14761	3.7759	13.9703
607.5	1.50937	2.94312	3.80083	13.9664
607.4	1.44295	3.02927	3.79955	13.9115
607.3	1.29549	2.95436	3.79017	13.965
607.2	1.29668	2.9689	3.78883	13.9973
607.1	1.21597	2.99138	3.80466	13.9711
607	1.26365	2.92049	3.80831	13.9986
606.9	1.35549	2.99839	3.79346	14.0487
606.8	1.20538	3.01796	3.7895	14.0041
606.7	1.22479	2.85465	3.78399	14.0761
606.6	1.25964	2.80382	3.78501	14.1057
606.5	1.29042	2.85688	3.80205	14.1116
606.4	1.11057	3.16539	3.79564	14.1326
606.3	1.27529	3.16352	3.8024	14.1283
606.2	1.33621	3.13892	3.79072	14.0949
606.1	1.23093	3.02722	3.7935	14.0364
606	1.37582	2.87023	3.7924	14.0627
605.9	1.28424	2.92603	3.76975	14.0563
605.8	1.27113	3.04668	3.76869	14.0716
605.7	1.26736	3.10919	3.75767	14.0981
605.6	1.08764	3.15527	3.75073	14.0739
605.5	1.04262	3.21056	3.75195	14.1699
605.4	1.06633	3.00274	3.75638	14.1734
605.3	1.16862	2.88562	3.75691	14.2097
605.2	1.20532	2.91442	3.76071	14.1668
605.1	1.18635	2.97164	3.74697	14.1403
605	1.31253	2.94297	3.75738	14.1613
604.9	1.35194	2.92916	3.74354	14.1779
604.8	1.3182	2.9018	3.72868	14.1496
604.7	1.08361	2.84106	3.72062	14.0931
604.6	1.02242	2.66867	3.73288	14.0936
604.5	0.94582	2.69627	3.72413	14.0554
604.4	1.01411	2.6513	3.72107	14.1039
604.3	1.00868	2.84419	3.70945	14.0462
604.2	0.83445	2.83988	3.71928	14.0305
604.1	0.86525	2.89436	3.71453	14.0066
604	0.83692	2.81013	3.71322	14.0024
603.9	0.88619	2.86472	3.71354	13.9178
603.8	0.89463	2.84297	3.71458	13.9407
603.7	0.95077	2.83303	3.72393	13.9846
603.6	1.01718	2.92455	3.74124	14.0467
603.5	0.94282	3.05107	3.74057	14.0441
603.4	0.90704	3.25932	3.74962	14.0637
603.3	1.00417	3.19032	3.76748	14.1273
603.2	0.97236	3.34154	3.76821	14.1462
603.1	1.02365	3.41023	3.76464	14.1191
603	1.09388	3.34086	3.74707	14.0658
602.9	1.1239	3.29667	3.74513	14.0475
602.8	1.11993	3.17988	3.73143	14.065
602.7	1.0709	3.18406	3.72239	14.1214
602.6	1.14111	3.25948	3.72264	14.0873
602.5	1.0665	3.3339	3.72352	14.0627
602.4	1.07562	3.33638	3.71373	14.0729
602.3	0.98125	3.47359	3.71994	14.0804
602.2	0.83917	3.41825	3.72339	14.1199
602.1	0.85637	3.39489	3.72642	14.0296
602	0.94045	3.39036	3.73779	13.9793
601.9	0.98363	3.32733	3.7298	13.9855
601.8	0.88556	3.35496	3.72776	14.0439
601.7	0.96203	3.39641	3.72472	14.0176
601.6	0.93986	3.38703	3.73445	14.0086
601.5	1.1578	3.51554	3.72944	13.9828
601.4	1.21408	3.48843	3.71666	14.0332
601.3	1.29099	3.5661	3.71718	14.0308
601.2	1.34514	3.63752	3.73093	14.0148
601.1	1.2918	3.55314	3.73725	14.0644
601	1.20395	3.60435	3.74864	14.0773
600.9	0.93977	3.63239	3.75485	14.0833
600.8	0.812	3.7344	3.73782	14.1187
600.7	0.78604	3.68171	3.73117	14.1314
600.6	0.86718	3.69794	3.73072	14.176
600.5	0.82318	3.66692	3.72951	14.1979
600.4	1.02512	3.7268	3.7226	14.2496
600.3	0.99782	3.61822	3.7381	14.269
600.2	0.91175	3.63929	3.75347	14.2089
600.1	0.93449	3.48515	3.76846	14.145
600	1.12308	3.47787	3.76902	14.1543
599.9	1.09559	3.67355	3.7726	14.1249
599.8	1.0697	3.68623	3.77795	14.1791
599.7	1.10086	3.6191	3.76351	14.2502
599.6	1.12843	3.39389	3.76715	14.281
599.5	1.2187	3.41303	3.78578	14.303
599.4	1.22582	3.3734	3.78274	14.2679
599.3	1.33487	3.28711	3.79762	14.3185
599.2	1.39806	3.48074	3.79772	14.2925
599.1	1.39223	3.63439	3.79446	14.3102
599	1.35162	3.49271	3.78226	14.3079
598.9	1.43655	3.47873	3.78443	14.3184
598.8	1.45054	3.44153	3.77929	14.323
598.7	1.54511	3.36112	3.7693	14.3056
598.6	1.50914	3.43726	3.76443	14.3075
598.5	1.44318	3.36738	3.76939	14.3062
598.4	1.38763	3.53442	3.76263	14.2903
598.3	1.35106	3.53767	3.75598	14.3008
598.2	1.31443	3.533	3.76977	14.2769
598.1	1.24381	3.40493	3.77259	14.2567
598	1.36818	3.38078	3.77232	14.2518
597.9	1.38997	3.44128	3.776	14.2632
597.8	1.52429	3.56138	3.78202	14.3093
597.7	1.55349	3.61724	3.78159	14.2591
597.6	1.54075	3.53822	3.79158	14.3146
597.5	1.54903	3.52225	3.78853	14.3061
597.4	1.54545	3.41078	3.77798	14.342
597.3	1.66571	3.39358	3.76738	14.4285
597.2	1.61592	3.51434	3.78535	14.4548
597.1	1.68472	3.67692	3.78374	14.5017
597	1.63907	3.60819	3.79166	14.6114
596.9	1.56204	3.49013	3.8017	14.6169
596.8	1.53008	3.4997	3.80077	14.6255
596.7	1.54927	3.45632	3.77811	14.6478
596.6	1.64373	3.27419	3.77286	14.6824
596.5	1.7002	3.10452	3.76198	14.6659
596.4	1.59898	3.17264	3.74865	14.6159
596.3	1.70964	3.05107	3.7543	14.5882
596.2	1.56485	2.95744	3.76733	14.6223
596.1	1.42162	2.9964	3.75821	14.6034
596	1.3935	3.02665	3.76322	14.6385
595.9	1.32035	2.92875	3.7688	14.6955
595.8	1.44645	2.98507	3.78057	14.729
595.7	1.4348	2.88391	3.77742	14.7669
595.6	1.52847	2.99711	3.77977	14.7736
595.5	1.66111	3.04999	3.77009	14.7702
595.4	1.70409	2.98559	3.76201	14.8371
595.3	1.75346	2.97385	3.74784	14.8453
595.2	1.80573	2.98656	3.73524	14.9216
595.1	1.68246	3.01815	3.73672	14.9329
595	1.8513	3.06043	3.73587	14.9005
594.9	1.91512	2.99932	3.74881	14.9367
594.8	1.88498	3.00498	3.74763	15.0166
594.7	1.82923	2.92434	3.74102	15.0246
594.6	1.80793	2.91797	3.745	15.0532
594.5	1.70971	2.96362	3.75131	15.0342
594.4	1.78713	2.87794	3.74836	15.046
594.3	1.7933	2.85846	3.73559	14.9912
594.2	1.87839	2.95786	3.73227	14.9285
594.1	1.97421	2.9647	3.7326	14.9275
594	2.1011	2.89157	3.74681	14.8893
593.9	2.07682	3.11906	3.74899	14.8781
593.8	2.0151	3.15975	3.76089	14.9261
593.7	2.15427	3.23335	3.76319	14.8478
593.6	2.0025	3.30985	3.78089	14.8068
593.5	2.15451	3.26147	3.77061	14.8361
593.4	2.28254	3.24846	3.7636	14.8623
593.3	2.24984	3.38826	3.78028	14.9049
593.2	2.30182	3.36507	3.76674	14.9485
593.1	2.30256	3.41363	3.76221	14.9184
593	2.18923	3.37544	3.75868	14.8583
592.9	2.19098	3.60432	3.76872	14.8653
592.8	2.13991	3.68999	3.74656	14.8281
592.7	2.16983	3.72204	3.741	14.7835
592.6	2.04974	3.76151	3.72303	14.8306
592.5	1.96425	3.73556	3.733	14.8127
592.4	2.0542	3.77498	3.75339	14.8158
592.3	2.11737	3.89537	3.76725	14.857
592.2	2.15379	3.97625	3.76365	14.8324
592.1	2.08054	3.89949	3.78722	14.8499
592	2.06204	3.748	3.79856	14.852
591.9	2.07163	3.72693	3.80027	14.8784
591.8	2.0311	3.65512	3.80104	14.8842
591.7	2.05704	3.74221	3.81908	14.8811
591.6	2.16109	3.61016	3.82865	14.8722
591.5	2.16937	3.81989	3.84043	14.917
591.4	2.15188	3.89019	3.8346	14.9291
591.3	2.11715	3.85103	3.82952	14.958
591.2	2.18699	3.7142	3.83833	14.9391
591.1	2.17408	3.76667	3.81971	14.9603
591	2.18152	3.86641	3.80417	14.9167
590.9	2.24473	3.95919	3.809	14.9615
590.8	2.23292	3.88362	3.80281	14.8855
590.7	2.22488	3.81557	3.80127	14.8378
590.6	2.12258	3.81653	3.78923	14.8149
590.5	2.18158	3.91427	3.78517	14.8531
590.4	2.19247	4.06758	3.77648	14.8141
590.3	2.24957	4.06591	3.78412	14.8129
590.2	2.31174	3.9106	3.79801	14.8131
590.1	2.19889	4.06816	3.79082	14.8143
590	2.22629	4.1917	3.80465	14.8051
589.9	2.07587	4.20312	3.82745	14.8319
589.8	2.1833	4.29844	3.81277	14.8689
589.7	2.16933	4.29771	3.80852	14.8518
589.6	2.2367	4.3194	3.81653	14.8585
589.5	2.20616	4.41525	3.82949	14.8436
589.4	2.28519	4.46117	3.83663	14.7831
589.3	2.22243	4.39842	3.83824	14.8061
589.2	2.24168	4.46243	3.84368	14.732
589.1	2.22932	4.43848	3.85804	14.7288
589	2.25193	4.54821	3.84577	14.7025
588.9	2.19519	4.47573	3.84314	14.6891
588.8	2.15117	4.48598	3.83892	14.6722
588.7	2.15047	4.49007	3.85659	14.7168
588.6	2.13673	4.47727	3.86229	14.736
588.5	2.11803	4.35906	3.85103	14.7633
588.4	2.09668	4.49276	3.86044	14.7574
588.3	2.06652	4.40178	3.8644	14.736
588.2	2.11898	4.40462	3.87177	14.656
588.1	2.17138	4.57189	3.86819	14.6248
588	2.25394	4.60323	3.86996	14.604
587.9	2.36036	4.66163	3.86788	14.5617
587.8	2.26542	4.90871	3.88465	14.5839
587.7	2.2294	4.79675	3.88695	14.6347
587.6	2.21633	4.79836	3.87745	14.6174
587.5	2.17973	4.81846	3.87926	14.6206
587.4	2.18588	4.68191	3.87006	14.6366
587.3	2.1882	4.64965	3.86093	14.6463
587.2	2.22596	4.62388	3.8569	14.6611
587.1	2.21859	4.47088	3.86478	14.6346
587	2.16981	4.39423	3.84264	14.6539
586.9	2.166	4.51032	3.84494	14.5937
586.8	2.02392	4.5982	3.83881	14.5706
586.7	2.02691	4.47742	3.82912	14.5693
586.6	2.04095	4.50415	3.82443	14.5875
586.5	2.00622	4.70234	3.83052	14.5647
586.4	2.12403	4.73435	3.83226	14.5235
586.3	2.06045	4.63353	3.84098	14.5088
586.2	2.03513	4.60768	3.84497	14.5072
586.1	2.15847	4.47381	3.84917	14.6138
586	2.13857	4.43916	3.86078	14.607
585.9	2.22215	4.35208	3.86662	14.5673
585.8	2.15439	4.29735	3.87043	14.5738
585.7	2.05962	4.24966	3.86785	14.5112
585.6	2.08344	4.37063	3.88081	14.4918
585.5	2.08013	4.44918	3.87346	14.4389
585.4	2.11773	4.54407	3.86182	14.4018
585.3	2.17035	4.55261	3.87165	14.4191
585.2	2.17632	4.5763	3.86079	14.3542
585.1	2.05522	4.63979	3.87034	14.3828
585	2.06983	4.58804	3.8542	14.3993
584.9	2.1501	4.47023	3.82813	14.3928
584.8	2.12629	4.40944	3.84395	14.4277
584.7	2.21186	4.30371	3.86371	14.4215
584.6	2.03373	4.40511	3.8721	14.3839
584.5	1.9439	4.2457	3.87415	14.4293
584.4	2.08655	4.199	3.90201	14.4213
584.3	2.25918	4.06072	3.90542	14.4342
584.2	2.17688	4.05719	3.91105	14.4051
584.1	2.24582	4.19298	3.918	14.458
584	2.33468	4.19788	3.93905	14.4241
583.9	2.3832	4.20559	3.92933	14.3884
583.8	2.3094	4.26138	3.92906	14.3547
583.7	2.31418	4.10802	3.94724	14.3242
583.6	2.30451	4.098	3.94556	14.2945
583.5	2.32909	4.22785	3.94476	14.2846
583.4	2.33491	4.1403	3.94246	14.2505
583.3	2.35366	4.18698	3.93566	14.2608
583.2	2.57187	4.10972	3.92153	14.2371
583.1	2.42611	4.0199	3.93659	14.2355
583	2.4987	4.08736	3.93718	14.2292
582.9	2.49332	4.00804	3.94069	14.256
582.8	2.52443	3.91214	3.93787	14.3085
582.7	2.46675	3.93158	3.92944	14.33
582.6	2.47256	3.88089	3.93359	14.2944
582.5	2.47047	3.87889	3.93249	14.2866
582.4	2.48699	3.76577	3.92458	14.3148
582.3	2.41669	3.6744	3.92785	14.3185
582.2	2.48802	3.59283	3.94005	14.351
582.1	2.52962	3.61865	3.95444	14.3618
582	2.53001	3.67127	3.94663	14.3194
581.9	2.52451	3.64828	3.94618	14.3315
581.8	2.5431	3.83214	3.96267	14.3289
581.7	2.49162	3.6996	3.96785	14.2523
581.6	2.53441	3.66862	3.96603	14.2428
581.5	2.57186	3.63004	3.96482	14.2622
581.4	2.51254	3.48513	3.97146	14.2741
581.3	2.51287	3.38406	3.98061	14.2835
581.2	2.38708	3.36292	3.99151	14.3014
581.1	2.23911	3.1558	3.98661	14.3253
581	2.25887	3.09543	3.99705	14.3174
580.9	2.13595	3.12584	3.99162	14.342
580.8	1.98668	2.99578	3.99697	14.3129
580.7	2.1741	3.04649	4.01564	14.2559
580.6	2.13299	3.01782	4.02891	14.2966
580.5	2.08097	2.89966	4.03575	14.3106
580.4	2.17365	2.97332	4.0255	14.3351
580.3	2.17835	3.02709	4.03339	14.3413
580.2	2.28281	3.04209	4.03033	14.3664
580.1	2.24306	3.12612	4.00962	14.3788
580	2.17475	3.06963	4.01592	14.4096
579.9	2.16782	3.10749	4.01448	14.4301
579.8	2.17437	3.11474	4.0179	14.3704
579.7	2.31073	2.8746	4.01552	14.4255
579.6	2.23492	2.94282	4.01606	14.4804
579.5	2.28527	3.02347	4.01339	14.4155
579.4	2.29512	2.86304	4.03133	14.4082
579.3	2.2409	2.94197	4.03482	14.3656
579.2	2.1631	3.00939	4.02833	14.3661
579.1	2.03464	2.95878	4.02441	14.4024
579	2.02702	3.17789	4.01184	14.4291
578.9	2.11058	3.11866	4.01265	14.4648
578.8	2.03301	3.1186	4.00897	14.5007
578.7	2.14423	3.07992	4.00931	14.5151
578.6	2.23689	3.06666	4.00233	14.524
578.5	2.17184	3.28228	4.01064	14.523
578.4	2.20327	3.33384	4.02648	14.5491
578.3	2.27946	3.33141	4.01619	14.5727
578.2	2.14774	3.52432	4.02988	14.6128
578.1	2.0967	3.54475	4.05151	14.5934
578	2.14988	3.46471	4.03688	14.5252
577.9	2.15899	3.73038	4.02473	14.5326
577.8	2.17493	3.76359	4.02337	14.5548
577.7	2.26059	3.85739	4.02282	14.5794
577.6	2.21607	3.99015	4.01373	14.5592
577.5	2.15016	3.99559	4.02696	14.5604
577.4	2.20802	4.07755	4.01689	14.5648
577.3	2.2548	4.18625	4.01462	14.5494
577.2	2.18232	4.23912	4.00258	14.5272
577.1	2.0254	4.46341	4.008	14.5593
577	2.00142	4.40246	4.00928	14.5916
576.9	1.96729	4.37743	4.02101	14.6058
576.8	1.93131	4.50885	4.00554	14.6064
576.7	1.87362	4.6136	4.01475	14.6155
576.6	1.81295	4.49729	4.01262	14.6396
576.5	1.77768	4.66054	4.00166	14.6866
576.4	1.74554	4.74356	4.00331	14.6378
576.3	1.71997	4.7834	4.00573	14.6468
576.2	1.73293	4.69642	4.00912	14.6735
576.1	1.67055	4.84447	4.00547	14.6611
576	1.61047	4.92504	4.00818	14.6455
575.9	1.63721	4.99391	4.00623	14.6031
575.8	1.59867	5.11709	4.00854	14.6238
575.7	1.51832	5.23069	4.00203	14.6607
575.6	1.51271	5.38328	3.99407	14.6662
575.5	1.40946	5.44027	4.00458	14.6321
575.4	1.54838	5.51685	4.01339	14.6193
575.3	1.4891	5.68627	4.01949	14.6171
575.2	1.4932	5.61335	4.0138	14.6129
575.1	1.53036	5.55275	4.00787	14.6165
575	1.53582	5.59499	4.01434	14.6004
574.9	1.59453	5.56199	3.99962	14.5937
574.8	1.59635	5.50152	3.99949	14.6291
574.7	1.55183	5.60922	4.00298	14.5956
574.6	1.57927	5.6557	3.99925	14.5619
574.5	1.54358	5.61881	3.99701	14.5837
574.4	1.48542	5.65191	3.99261	14.5488
574.3	1.6766	5.68468	3.98643	14.5787
574.2	1.7242	5.82816	3.98427	14.5749
574.1	1.69745	5.80712	3.97221	14.5438
574	1.74642	5.89735	3.96527	14.5512
573.9	1.77106	5.90853	3.95339	14.5474
573.8	1.63589	5.891	3.95312	14.588
573.7	1.62839	5.95094	3.9399	14.5341
573.6	1.70397	6.09654	3.93645	14.546
573.5	1.61922	6.00038	3.91396	14.5756
573.4	1.64832	6.07187	3.92517	14.5589
573.3	1.58423	6.04258	3.92995	14.5687
573.2	1.56469	5.89967	3.94155	14.4989
573.1	1.59804	5.99073	3.95131	14.4507
573	1.61127	5.84321	3.96079	14.499
572.9	1.5463	5.8275	3.95212	14.5608
572.8	1.61402	5.84551	3.9551	14.5608
572.7	1.59595	5.91247	3.94518	14.5903
572.6	1.68281	5.80533	3.93505	14.6645
572.5	1.70576	5.83568	3.92556	14.6843
572.4	1.8126	6.00822	3.94264	14.6865
572.3	1.85104	5.95025	3.93723	14.705
572.2	1.95164	5.91126	3.93648	14.6765
572.1	1.93575	5.77123	3.94067	14.6917
572	1.93851	5.68001	3.92711	14.7249
571.9	1.88422	5.67705	3.91639	14.7264
571.8	1.82385	5.78827	3.92227	14.7418
571.7	1.9359	5.83628	3.91617	14.6806
571.6	1.88652	5.79612	3.88685	14.6661
571.5	1.84763	5.73023	3.86613	14.6162
571.4	2.01235	5.72317	3.86038	14.5935
571.3	2.07831	5.76261	3.85059	14.6251
571.2	2.09301	5.84387	3.84586	14.6393
571.1	1.95077	5.76194	3.84503	14.5969
571	1.89566	5.51714	3.83678	14.5601
570.9	1.72409	5.55492	3.8341	14.5581
570.8	1.68468	5.46472	3.81788	14.5888
570.7	1.65353	5.40336	3.80322	14.6024
570.6	1.40136	5.39775	3.81939	14.6122
570.5	1.30165	5.34834	3.82656	14.669
570.4	1.41574	5.37371	3.84193	14.6604
570.3	1.5593	5.25905	3.83688	14.7105
570.2	1.62028	5.2529	3.84112	14.6647
570.1	1.54614	5.35522	3.83443	14.6441
570	1.65985	5.30256	3.81034	14.6848
569.9	1.63653	5.46146	3.81008	14.6835
569.8	1.76412	5.35455	3.81508	14.6917
569.7	1.7648	5.34392	3.81461	14.6632
569.6	1.67455	5.26694	3.80249	14.6728
569.5	1.6276	5.34993	3.77849	14.6545
569.4	1.73205	5.26502	3.78268	14.6949
569.3	1.79351	5.34082	3.7729	14.7008
569.2	1.84454	5.30673	3.78083	14.7172
569.1	1.83453	5.1627	3.7767	14.727
569	1.88463	5.00775	3.78831	14.7162
568.9	1.94373	4.94822	3.76973	14.6958
568.8	1.91726	4.90089	3.77193	14.7294
568.7	1.79512	4.99408	3.76158	14.7345
568.6	1.78173	4.96728	3.75178	14.7313
568.5	1.87289	5.14062	3.74918	14.7312
568.4	1.87394	5.03947	3.75562	14.7401
568.3	1.81021	4.98559	3.75424	14.7266
568.2	1.81961	4.97086	3.76883	14.7847
568.1	1.71405	5.02417	3.76109	14.8198
568	1.78718	4.97267	3.75432	14.8413
567.9	1.74373	5.08242	3.75999	14.8475
567.8	1.70348	5.19078	3.76343	14.8841
567.7	1.71456	5.07282	3.75845	14.8547
567.6	1.6945	5.06643	3.78786	14.8445
567.5	1.72381	5.0285	3.78924	14.899
567.4	1.82984	4.93535	3.7898	14.8332
567.3	1.86075	5.01167	3.78758	14.8281
567.2	1.91409	4.92969	3.77847	14.8349
567.1	2.06085	4.99155	3.78959	14.8355
567	1.83104	5.02606	3.79546	14.8431
566.9	1.81252	4.98352	3.78404	14.8457
566.8	1.82098	5.08301	3.77986	14.873
566.7	1.84881	5.05293	3.77545	14.8687
566.6	1.98094	4.94643	3.7835	14.9349
566.5	1.9335	4.98991	3.78035	14.9457
566.4	1.94175	5.1081	3.79736	14.921
566.3	1.86943	5.04219	3.79311	14.8566
566.2	1.74593	5.17194	3.79255	14.8279
566.1	1.74644	5.04038	3.79877	14.8086
566	1.63372	5.11886	3.82105	14.7722
565.9	1.53459	5.07292	3.80859	14.7959
565.8	1.57784	4.94263	3.79205	14.7401
565.7	1.5376	4.99558	3.79336	14.7806
565.6	1.59336	5.0073	3.78752	14.7477
565.5	1.60208	5.04304	3.79436	14.7084
565.4	1.50574	5.00887	3.8039	14.6896
565.3	1.51098	4.94781	3.80905	14.7041
565.2	1.51329	5.00692	3.80929	14.7672
565.1	1.50202	5.01995	3.80775	14.7793
565	1.57182	5.03667	3.83671	14.8142
564.9	1.52895	4.94682	3.83749	14.8187
564.8	1.52182	5.08119	3.83828	14.8449
564.7	1.3793	5.13766	3.84232	14.8702
564.6	1.3536	5.24404	3.85255	14.856
564.5	1.35373	5.27872	3.85418	14.9138
564.4	1.52677	5.28119	3.85471	14.8827
564.3	1.63972	5.27587	3.85157	14.8263
564.2	1.71966	5.24969	3.85148	14.7903
564.1	1.76294	5.16648	3.85054	14.8129
564	1.88692	5.19867	3.85549	14.7591
563.9	1.91609	5.06382	3.85088	14.7601
563.8	1.94931	5.10068	3.85804	14.7353
563.7	1.84604	5.23354	3.85682	14.7501
563.6	1.83336	5.04414	3.84957	14.7548
563.5	1.87212	5.10946	3.87046	14.7534
563.4	1.83745	4.97416	3.87598	14.7148
563.3	1.90273	4.92624	3.87855	14.698
563.2	1.77655	5.0462	3.87488	14.6866
563.1	1.82116	4.95977	3.89014	14.6869
563	1.88082	4.99429	3.9175	14.712
562.9	1.92695	4.98214	3.91762	14.6581
562.8	1.84399	4.8566	3.94083	14.6722
562.7	1.86617	4.81285	3.94013	14.6602
562.6	1.88622	4.89052	3.94559	14.6503
562.5	1.92206	4.88717	3.95038	14.6407
562.4	2.00481	4.88965	3.94175	14.6203
562.3	1.92905	4.90563	3.95071	14.6032
562.2	2.04186	4.86356	3.95812	14.637
562.1	2.05117	4.76592	3.97229	14.6799
562	1.99836	4.85594	3.97794	14.6415
561.9	1.8174	4.50908	3.97277	14.6021
561.8	1.79633	4.56743	3.9733	14.5977
561.7	1.73336	4.81436	3.97419	14.5583
561.6	1.717	4.85468	3.98109	14.5544
561.5	1.76818	4.87828	3.97234	14.5375
561.4	1.70684	4.98945	3.97055	14.5452
561.3	1.6217	4.91308	3.9697	14.5328
561.2	1.64729	4.56066	3.97045	14.5212
561.1	1.59288	4.50979	3.9683	14.5214
561	1.56035	4.59867	3.96087	14.5101
560.9	1.6565	4.74564	3.94674	14.4845
560.8	1.70497	4.64423	3.93776	14.5236
560.7	1.75421	4.67376	3.93026	14.5554
560.6	1.75512	4.69422	3.93982	14.5939
560.5	1.78719	4.76714	3.94161	14.5831
560.4	1.68578	4.69149	3.93722	14.5604
560.3	1.65334	4.6743	3.94105	14.5417
560.2	1.69887	4.78857	3.96293	14.5588
560.1	1.79029	4.70107	3.97537	14.5348
560	1.80912	4.70309	3.99879	14.5826
559.9	1.73722	4.71914	3.99751	14.5518
559.8	1.76771	4.85109	4.01726	14.5366
559.7	1.82156	4.55608	4.01234	14.4981
559.6	1.78531	4.64705	4.01431	14.501
559.5	1.77634	4.58018	4.01776	14.5057
559.4	1.73238	4.59518	4.03705	14.5047
559.3	1.73263	4.44439	4.03931	14.5396
559.2	1.68655	4.40254	4.02664	14.505
559.1	1.58596	4.38854	4.03978	14.4937
559	1.51602	4.60336	4.03836	14.459
558.9	1.49797	4.69256	4.05386	14.4817
558.8	1.39694	4.78607	4.06687	14.5214
558.7	1.49518	4.78982	4.07207	14.538
558.6	1.50583	4.85954	4.07245	14.5403
558.5	1.4881	4.88117	4.08781	14.5438
558.4	1.50843	4.58203	4.08431	14.4977
558.3	1.435	4.54518	4.09123	14.5002
558.2	1.40993	4.59865	4.09394	14.4768
558.1	1.3872	4.59511	4.09602	14.411
558	1.4929	4.33164	4.09479	14.3612
557.9	1.55305	4.39512	4.10735	14.3832
557.8	1.48853	4.44234	4.10671	14.3771
557.7	1.60814	4.37767	4.12	14.2967
557.6	1.57231	4.45074	4.12478	14.3326
557.5	1.46582	4.37648	4.14484	14.3653
557.4	1.47349	4.49915	4.14753	14.3774
557.3	1.44458	4.65776	4.11978	14.3836
557.2	1.42657	4.70585	4.11597	14.4042
557.1	1.31685	4.65885	4.10083	14.3861
557	1.35189	4.50619	4.07932	14.3878
556.9	1.44976	4.39572	4.08466	14.4135
556.8	1.4943	4.4887	4.08415	14.404
556.7	1.39727	4.53697	4.08019	14.3797
556.6	1.45183	4.49823	4.09002	14.364
556.5	1.43441	4.5411	4.08788	14.3984
556.4	1.36547	4.45403	4.0876	14.4086
556.3	1.30152	4.52854	4.08019	14.4465
556.2	1.27992	4.59001	4.08847	14.4362
556.1	1.26872	4.43079	4.0844	14.4214
556	1.29318	4.58445	4.07916	14.4447
555.9	1.25302	4.50797	4.06151	14.4512
555.8	1.21933	4.5851	4.05003	14.4569
555.7	1.16996	4.56325	4.03191	14.4345
555.6	1.23783	4.52248	4.04765	14.4803
555.5	1.22992	4.52736	4.04148	14.4732
555.4	1.23105	4.3974	4.03849	14.4185
555.3	1.216	4.38173	4.04496	14.43
555.2	1.36207	4.48024	4.04646	14.4767
555.1	1.49162	4.66311	4.03906	14.4718
555	1.53845	4.57422	4.02504	14.4553
554.9	1.49509	4.4955	4.02272	14.4486
554.8	1.59047	4.48699	4.02204	14.4421
554.7	1.63568	4.18754	4.04117	14.4241
554.6	1.70407	4.19712	4.04297	14.4234
554.5	1.66236	4.5599	4.04341	14.419
554.4	1.57223	4.58812	4.04494	14.4638
554.3	1.7113	4.50559	4.05658	14.4675
554.2	1.68006	4.61623	4.04263	14.4954
554.1	1.70356	4.75395	4.05679	14.5134
554	1.67778	4.72192	4.07016	14.5156
553.9	1.62519	4.78132	4.07791	14.5787
553.8	1.59004	4.84119	4.07158	14.5726
553.7	1.63257	4.78952	4.09302	14.5885
553.6	1.67613	4.68389	4.09322	14.5771
553.5	1.64772	4.60392	4.08287	14.5557
553.4	1.59584	4.60527	4.08174	14.5891
553.3	1.63105	4.69815	4.07669	14.6014
553.2	1.65574	4.84925	4.06984	14.5729
553.1	1.56049	4.68743	4.05227	14.5922
553	1.52697	4.92993	4.04037	14.623
552.9	1.48283	5.07468	4.07041	14.574
552.8	1.53058	4.96978	4.07376	14.5828
552.7	1.54228	5.00945	4.05027	14.6023
552.6	1.49988	5.07863	4.05135	14.5379
552.5	1.66376	5.1891	4.06692	14.5725
552.4	1.72193	5.13375	4.07105	14.5986
552.3	1.7548	5.00627	4.07232	14.6158
552.2	1.78172	5.04166	4.06396	14.5918
552.1	1.89163	4.98166	4.05319	14.5967
552	1.86203	5.16299	4.05672	14.5733
551.9	1.88738	5.0872	4.05046	14.5616
551.8	1.81535	5.12273	4.04185	14.605
551.7	1.90017	5.14293	4.04715	14.6093
551.6	1.96168	5.12346	4.04384	14.6093
551.5	1.94499	5.02824	4.03508	14.616
551.4	1.92131	5.11182	4.05942	14.637
551.3	1.91302	5.11515	4.07365	14.6395
551.2	2.00906	5.13585	4.05234	14.6525
551.1	2.19027	5.04641	4.05165	14.6811
551	2.18632	5.02456	4.04734	14.7073
550.9	2.00392	5.13326	4.03463	14.7125
550.8	1.95072	5.18791	4.02777	14.731
550.7	2.02064	5.29818	4.025	14.7167
550.6	2.00198	5.31223	4.02967	14.6958
550.5	2.02997	5.18882	4.03414	14.6842
550.4	1.96829	5.29863	4.03596	14.6937
550.3	2.00851	5.29052	4.0439	14.7401
550.2	1.98408	5.25785	4.04271	14.7072
[truncated: 1,302 more rows]

## Sheet: Fig. 5d
Wavelength (nm)	glum-L1	glum-L2	glum-L3	glum-L4
750	-0.45549	2.18626	2.07687	0.93774
749.9	-0.13437	2.33391	2.08669	0.93684
749.8	-0.01109	2.05141	2.08433	0.92879
749.7	0.05849	2.14239	2.07213	0.94481
749.6	0.38613	2.01414	2.0942	0.93259
749.5	0.05241	2.06465	2.10845	0.95576
749.4	-0.30017	1.91311	2.12426	0.95536
749.3	-0.37179	1.8743	2.15582	0.96264
749.2	-0.33553	1.43619	2.17844	0.93728
749.1	-0.46022	1.94806	2.16581	0.94142
749	-0.17274	1.48075	2.14954	0.9721
748.9	-0.08319	1.47548	2.11792	0.98868
748.8	-0.31943	1.52141	2.11229	1.02552
748.7	0.12035	1.42098	2.08162	1.01729
748.6	-0.09898	1.60812	2.09615	1.0372
748.5	-0.18818	1.13377	2.09175	1.0381
748.4	0.07982	0.89814	2.11222	1.0149
748.3	0.27375	1.01081	2.15086	1.03152
748.2	0.09771	1.50184	2.15165	1.00956
748.1	0.0757	1.57034	2.134	0.98465
748	-0.0573	1.10624	2.12451	1.00467
747.9	-0.16399	1.02239	2.14337	0.95529
747.8	-0.24409	0.69156	2.13593	0.93206
747.7	-0.63169	1.24521	2.1351	0.93931
747.6	-0.74797	1.21372	2.17122	0.92774
747.5	-0.79235	1.72939	2.13156	0.95342
747.4	-0.92037	2.02115	2.10489	0.96465
747.3	-1.12378	1.97452	2.09594	0.98328
747.2	-1.19265	2.11965	2.10292	0.9811
747.1	-0.78703	2.10408	2.11049	1.01257
747	-1.20907	1.88669	2.08052	1.01013
746.9	-1.31616	1.65661	2.07592	1.00422
746.8	-1.36357	1.10738	2.09219	1.0212
746.7	-1.39418	0.72456	2.07948	1.04175
746.6	-1.06324	1.21947	2.07902	1.04073
746.5	-1.39268	0.91743	2.09709	1.02264
746.4	-1.19764	1.19799	2.08438	1.00692
746.3	-1.38509	1.86221	2.0858	1.00865
746.2	-1.02874	2.45799	2.10961	1.02212
746.1	-1.10935	2.45062	2.11718	1.04911
746	-1.17068	1.7778	2.13819	1.06801
745.9	-0.96139	2.64431	2.12905	1.10297
745.8	-0.78372	3.19986	2.10953	1.12618
745.7	-0.72333	3.15955	2.08663	1.13549
745.6	-0.43144	3.29978	2.07058	1.1729
745.5	-0.63559	3.40811	2.0899	1.164
745.4	-0.54231	2.5652	2.07659	1.15512
745.3	-0.61425	2.73106	2.04951	1.16272
745.2	-0.87647	2.91279	2.00008	1.17908
745.1	-1.24973	2.66921	1.98261	1.16808
745	-1.50832	2.71357	2.03393	1.18408
744.9	-1.56761	2.87525	2.04115	1.21246
744.8	-1.4558	3.05442	2.04699	1.22581
744.7	-1.14797	3.58632	2.04288	1.18928
744.6	-0.71959	4.58661	2.06288	1.19139
744.5	-0.44567	4.96802	2.06155	1.15858
744.4	-0.44347	4.70106	2.05322	1.18247
744.3	-0.18374	4.88163	2.02811	1.20271
744.2	-0.51133	4.59086	1.98714	1.18765
744.1	-0.39275	3.38933	1.99589	1.19836
744	-0.63985	3.45801	2.01423	1.18482
743.9	-0.6119	3.07691	1.99812	1.13627
743.8	-0.35294	2.44452	1.981	1.14846
743.7	-0.41988	2.85307	1.97544	1.17955
743.6	-0.13431	3.29499	1.95154	1.2198
743.5	-0.24185	3.4364	1.95318	1.25797
743.4	0.43895	2.77561	1.94417	1.2609
743.3	0.3774	2.27864	1.92459	1.22515
743.2	0.46508	2.28727	1.93433	1.24307
743.1	0.54874	2.09029	1.91449	1.2672
743	0.59337	2.37466	1.95361	1.26909
742.9	0.42242	2.37436	1.9648	1.24174
742.8	0.23576	2.34587	2.00555	1.2722
742.7	-0.12788	2.32156	2.03	1.25397
742.6	0.16542	2.22889	2.03478	1.22866
742.5	0.63925	2.48359	2.03401	1.22587
742.4	0.5142	1.99542	2.01466	1.24139
742.3	0.29613	1.51451	2.00258	1.24331
742.2	0.7396	1.87385	2.00292	1.24086
742.1	0.81227	1.76469	2.01385	1.24848
742	0.75148	1.67732	2.03812	1.23692
741.9	1.00167	1.40868	2.04556	1.23142
741.8	0.97934	1.4285	2.06437	1.24168
741.7	0.69669	1.24911	2.06046	1.25317
741.6	0.64414	1.0797	2.10179	1.26696
741.5	0.18947	1.09413	2.13948	1.3305
741.4	0.14803	0.50132	2.14832	1.36611
741.3	0.42946	0.62395	2.16219	1.38752
741.2	0.53938	0.81302	2.18926	1.40237
741.1	0.75483	1.08034	2.20867	1.41086
741	0.64667	1.01538	2.20289	1.45235
740.9	0.49275	0.9866	2.21817	1.48479
740.8	0.57854	0.0292	2.18999	1.49182
740.7	0.43894	-0.3703	2.17402	1.51612
740.6	0.43996	-0.85284	2.22745	1.47673
740.5	0.35505	-0.86093	2.25794	1.5098
740.4	0.91349	-0.75798	2.24749	1.48639
740.3	0.85937	-1.07198	2.24325	1.47554
740.2	0.83514	-1.08524	2.28043	1.49428
740.1	1.38868	-0.67313	2.29118	1.50233
740	1.16936	-1.11698	2.28663	1.53464
739.9	1.21709	-1.01294	2.27309	1.52631
739.8	1.21297	-0.35253	2.28072	1.51372
739.7	1.2933	-0.85339	2.31756	1.51492
739.6	1.36918	-1.26143	2.28459	1.51431
739.5	1.66008	-0.59231	2.3012	1.49581
739.4	2.10478	-0.45083	2.31534	1.50143
739.3	2.41496	-0.54574	2.32499	1.51119
739.2	2.07988	-1.13934	2.30415	1.50567
739.1	1.82398	-0.61516	2.27662	1.49961
739	1.71809	0.21831	2.25328	1.56297
738.9	1.66663	-0.31468	2.27222	1.51802
738.8	1.49238	-0.73966	2.32331	1.50254
738.7	1.34702	0.44035	2.33686	1.52699
738.6	1.54559	-0.22845	2.3662	1.56882
738.5	1.72293	-0.37573	2.33312	1.55891
738.4	1.57711	-0.47441	2.3568	1.53099
738.3	1.6268	-0.32818	2.40127	1.51929
738.2	1.74878	-0.31823	2.42804	1.54005
738.1	1.92335	-0.29021	2.43688	1.56766
738	1.83927	-1.09462	2.45105	1.5493
737.9	2.07424	-1.11883	2.4462	1.53034
737.8	1.97576	-1.15721	2.42545	1.49872
737.7	2.02528	-1.53272	2.44856	1.53536
737.6	1.73936	-1.26227	2.41303	1.49067
737.5	1.5346	-1.32058	2.41826	1.55838
737.4	1.36119	-1.06981	2.41241	1.5467
737.3	1.06126	-0.77787	2.40673	1.53822
737.2	1.05495	0.13355	2.46902	1.56475
737.1	0.78355	0.78094	2.43913	1.543
737	1.23446	0.56941	2.41388	1.51005
736.9	1.33229	0.10693	2.43651	1.53321
736.8	1.23649	0.39018	2.44092	1.51575
736.7	1.16108	0.6416	2.43668	1.5042
736.6	0.99152	0.07865	2.49588	1.50197
736.5	1.12743	-0.12005	2.51661	1.47854
736.4	0.83642	-0.14363	2.5504	1.46722
736.3	0.50939	0.74784	2.57734	1.50072
736.2	0.20688	0.56099	2.58159	1.53777
736.1	0.44446	-0.33938	2.58687	1.50642
736	0.31372	-0.62263	2.57857	1.49803
735.9	0.51026	-1.27931	2.58474	1.52523
735.8	0.67416	-1.62499	2.57083	1.53524
735.7	0.385	-1.61703	2.57907	1.55142
735.6	0.22887	-1.06561	2.5347	1.58957
735.5	0.24278	-2.08611	2.54963	1.58041
735.4	0.14232	-1.75078	2.57295	1.57332
735.3	0.30525	-0.68367	2.58944	1.60961
735.2	0.15446	-0.80044	2.60819	1.60013
735.1	0.03375	-1.15694	2.60488	1.57561
735	-0.12692	-0.78497	2.60628	1.58196
734.9	-0.26147	-1.05873	2.60402	1.60234
734.8	-0.43015	-0.35837	2.60328	1.63867
734.7	-0.36138	-0.45825	2.60543	1.60977
734.6	-0.57271	0.19685	2.60486	1.58366
734.5	-0.60999	0.705	2.60867	1.57695
734.4	-0.58724	0.42889	2.59774	1.50935
734.3	-0.685	0.73682	2.58367	1.52382
734.2	-0.91388	0.56003	2.59621	1.5115
734.1	-1.31155	0.99467	2.65525	1.52119
734	-1.16022	1.35738	2.64324	1.5211
733.9	-0.86675	2.21998	2.66933	1.51956
733.8	-0.88866	2.38841	2.72677	1.50991
733.7	-0.69957	2.80121	2.73233	1.48189
733.6	-0.52789	3.54362	2.72831	1.5344
733.5	-0.41631	3.41811	2.73606	1.5192
733.4	-0.40455	3.60348	2.7472	1.54209
733.3	-0.55584	3.8968	2.75191	1.60446
733.2	-0.60854	3.77067	2.73331	1.6216
733.1	-0.75514	3.95263	2.73581	1.65768
733	-0.68896	3.88552	2.71235	1.65003
732.9	-0.47451	3.7258	2.73848	1.65701
732.8	-0.66629	3.25206	2.77517	1.68821
732.7	-0.94244	3.22122	2.79753	1.65402
732.6	-1.14279	3.95879	2.8491	1.69931
732.5	-1.64797	3.20979	2.86616	1.7374
732.4	-2.06748	2.73473	2.87845	1.77201
732.3	-2.12821	2.38334	2.87917	1.79522
732.2	-1.76506	2.642	2.90843	1.83048
732.1	-1.69924	2.2934	2.93061	1.88063
732	-1.37692	1.77936	2.96366	1.85441
731.9	-1.10855	1.72015	2.9838	1.88773
731.8	-1.06528	1.28637	2.9514	1.92135
731.7	-1.40187	0.72715	2.95232	1.94145
731.6	-1.3299	0.69744	2.97869	1.92402
731.5	-1.40103	0.85159	3.02854	1.90072
731.4	-1.3834	0.87855	3.0177	1.92862
731.3	-1.23642	0.55636	2.97485	1.9569
731.2	-1.3655	0.24198	3.01664	1.98065
731.1	-1.62119	0.29839	3.01771	1.9899
731	-1.27335	0.76695	2.98723	1.96088
730.9	-1.46177	0.78593	3.05255	1.93713
730.8	-1.63682	0.32876	3.07708	1.98898
730.7	-1.57318	0.01598	3.08556	1.99421
730.6	-1.17522	-0.20496	3.16411	2.05025
730.5	-0.66316	-0.35605	3.1295	2.01199
730.4	-0.82601	-1.19985	3.12103	2.01226
730.3	-0.66272	-1.11162	3.14401	2.04239
730.2	0.12169	-1.20874	3.16191	2.00631
730.1	0.349	-1.04179	3.16895	2.06412
730	0.17711	-1.50196	3.2162	2.09985
729.9	-0.01786	-1.88098	3.21516	2.13163
729.8	-0.25702	-1.82076	3.22115	2.15291
729.7	-0.31505	-1.7412	3.21835	2.14407
729.6	-0.12706	-1.65559	3.19893	2.18505
729.5	-0.2665	-1.71878	3.22176	2.21089
729.4	-0.38345	-1.61733	3.16992	2.2655
729.3	-0.13533	-2.33912	3.1652	2.25151
729.2	-0.2836	-1.28345	3.16966	2.22473
729.1	-0.10109	-1.02313	3.18025	2.24428
729	-0.05927	-0.74627	3.17679	2.24191
728.9	0.27447	-0.69065	3.1797	2.25829
728.8	0.55997	-0.59542	3.19079	2.31495
728.7	0.99814	-1.13166	3.20821	2.34628
728.6	1.16053	-0.5996	3.26367	2.38176
728.5	1.16749	-0.56104	3.27998	2.39089
728.4	0.92569	-1.53062	3.28597	2.38819
728.3	0.80296	-1.68745	3.29813	2.39455
728.2	1.09054	-1.80351	3.31646	2.41368
728.1	0.93274	-1.59061	3.33596	2.39529
728	1.0422	-1.60283	3.34218	2.34826
727.9	0.98631	-2.2507	3.34358	2.36668
727.8	1.12793	-2.58347	3.33946	2.41053
727.7	1.61215	-2.78332	3.35643	2.43086
727.6	1.88061	-2.71542	3.37922	2.46091
727.5	1.83527	-1.97698	3.38515	2.47529
727.4	1.90252	-2.78649	3.35102	2.44456
727.3	2.16617	-2.68211	3.39668	2.47664
727.2	2.52066	-2.54389	3.38279	2.45483
727.1	2.36876	-3.48241	3.34923	2.45607
727	2.56656	-4.31673	3.33262	2.45837
726.9	2.40308	-4.32291	3.34413	2.49315
726.8	2.39489	-4.33525	3.33136	2.51834
726.7	2.58955	-4.73971	3.3366	2.47102
726.6	2.5119	-4.43588	3.33258	2.57012
726.5	2.55088	-4.93421	3.32799	2.56133
726.4	2.67918	-5.0969	3.32081	2.51577
726.3	2.65304	-4.99132	3.3002	2.49116
726.2	2.80774	-5.52748	3.30096	2.50635
726.1	2.88174	-5.35932	3.31072	2.51195
726	3.01812	-5.26666	3.29618	2.46961
725.9	3.19756	-4.7604	3.23308	2.50411
725.8	3.31037	-4.57301	3.19545	2.47121
725.7	3.27486	-5.12178	3.20659	2.52013
725.6	3.72862	-4.90432	3.19573	2.51945
725.5	4.03392	-4.57891	3.18886	2.5468
725.4	3.81812	-4.1141	3.2335	2.47717
725.3	3.80841	-4.23998	3.24699	2.43933
725.2	3.3425	-4.4262	3.23554	2.46144
725.1	3.08435	-4.46053	3.25127	2.43517
725	3.16519	-4.12447	3.27317	2.43459
724.9	3.4579	-4.25434	3.2815	2.40184
724.8	3.28849	-3.22439	3.27245	2.39771
724.7	3.71753	-3.19945	3.25916	2.37575
724.6	3.63977	-3.28703	3.28029	2.36678
724.5	2.99198	-3.36894	3.31247	2.33948
724.4	2.98452	-3.06358	3.29845	2.34238
724.3	2.67183	-2.21407	3.3043	2.34097
724.2	2.64888	-2.34423	3.26246	2.39255
724.1	2.88576	-2.1852	3.26294	2.41608
724	3.181	-1.68837	3.25522	2.45553
723.9	2.94506	-1.50493	3.23466	2.46291
723.8	2.78588	-1.45729	3.25123	2.49683
723.7	3.13081	-1.29073	3.30027	2.53415
723.6	2.78494	-0.49819	3.30092	2.57524
723.5	2.40865	-1.69971	3.38388	2.59545
723.4	2.76695	-2.18058	3.40792	2.61224
723.3	2.92168	-1.83889	3.39137	2.61816
723.2	3.07273	-0.87896	3.38446	2.61035
723.1	3.02498	-0.43729	3.37013	2.66252
723	3.48214	-0.79213	3.40538	2.68485
722.9	3.34139	-0.79557	3.43069	2.62072
722.8	3.32533	0.04674	3.40194	2.68229
722.7	3.5132	0.40503	3.39543	2.70351
722.6	3.75712	0.17464	3.41207	2.76655
722.5	3.98103	-0.00158	3.43015	2.81888
722.4	3.72405	0.46896	3.43473	2.88314
722.3	3.71178	0.48088	3.40498	2.93776
722.2	3.2497	1.43322	3.42465	2.9541
722.1	2.86551	1.28256	3.40719	2.95704
722	2.47625	2.12143	3.4244	2.95187
721.9	2.10136	2.27757	3.42204	2.95938
721.8	2.03083	3.20427	3.44736	2.96984
721.7	2.37801	3.34446	3.42241	2.97678
721.6	2.52547	3.67313	3.35539	2.92834
721.5	2.17706	3.62217	3.35577	2.91646
721.4	2.18652	3.63707	3.33715	2.99066
721.3	2.54386	3.52881	3.31705	2.98174
721.2	3.0677	4.45556	3.37626	2.96051
721.1	2.62805	4.20246	3.39496	2.9334
721	2.59496	5.13143	3.38962	3.03268
720.9	2.31944	5.22528	3.39146	2.97806
720.8	2.15447	5.73193	3.41854	3.03578
720.7	1.86978	6.89662	3.44756	3.07725
720.6	1.58829	6.44989	3.41863	3.07017
720.5	1.50759	6.73761	3.43276	3.07108
720.4	1.55591	7.17862	3.40388	3.05128
720.3	1.08342	7.03574	3.38063	3.08423
720.2	0.9949	6.39623	3.39922	3.11863
720.1	1.18524	6.40534	3.45715	3.04494
720	1.03682	7.20544	3.46669	3.10072
719.9	0.82994	7.13093	3.52592	3.02001
719.8	0.88636	7.52985	3.51851	3.0463
719.7	0.87842	8.09965	3.54369	3.07473
719.6	0.64261	7.27441	3.60362	3.09899
719.5	0.48774	7.20892	3.64371	3.09105
719.4	0.26911	8.01481	3.63786	3.11746
719.3	0.43935	7.77442	3.68608	3.1752
719.2	0.39938	7.82089	3.76788	3.11835
719.1	0.60969	6.95372	3.76665	3.12484
719	0.9333	7.34297	3.77322	3.08666
718.9	0.23493	6.96703	3.79262	3.11054
718.8	-0.372	7.05302	3.76766	3.18494
718.7	-0.75545	7.2217	3.79003	3.21288
718.6	-0.56159	7.43148	3.78638	3.2774
718.5	-0.24699	7.47802	3.79993	3.28793
718.4	-0.32185	7.37784	3.78559	3.29901
718.3	-0.59024	6.9947	3.78707	3.2981
718.2	-0.37679	6.92845	3.79046	3.3373
718.1	-0.60693	6.58856	3.73644	3.30697
718	-0.66255	6.94065	3.72961	3.40213
717.9	-0.69533	7.15784	3.70064	3.40046
717.8	-0.15877	7.52057	3.69265	3.43148
717.7	0.11218	7.65548	3.66744	3.4428
717.6	0.26951	7.58791	3.70943	3.52734
717.5	0.56952	8.08803	3.66936	3.45194
717.4	0.62925	7.21468	3.68549	3.52047
717.3	0.53297	7.41204	3.69082	3.53544
717.2	0.7777	6.74816	3.73954	3.55057
717.1	0.06342	7.29559	3.68334	3.54941
717	-0.23416	7.43792	3.64796	3.57269
716.9	-0.06844	7.21571	3.66017	3.60411
716.8	0.05934	7.8156	3.69236	3.59864
716.7	0.15455	7.04964	3.7055	3.64489
716.6	0.03216	7.08851	3.73004	3.66882
716.5	0.08175	7.2647	3.80906	3.60383
716.4	0.25086	7.07051	3.79289	3.61854
716.3	0.3231	6.91145	3.81545	3.54394
716.2	0.34669	6.5458	3.81587	3.55082
716.1	0.27961	6.4328	3.86421	3.51178
716	-0.01998	6.57838	3.91049	3.47309
715.9	-0.03341	6.03549	3.90259	3.43509
715.8	0.04375	4.43144	3.91768	3.45431
715.7	0.2329	5.0677	3.91043	3.4156
715.6	-0.02898	5.19027	3.91418	3.35832
715.5	0.31595	4.57901	3.92924	3.37726
715.4	0.18523	4.62231	3.91755	3.31385
715.3	0.07235	4.02254	3.89895	3.35646
715.2	0.7683	4.00949	3.9254	3.35926
715.1	0.91713	3.52195	3.91059	3.34869
715	0.38857	3.55275	3.95806	3.36255
714.9	0.10063	3.03908	4.04035	3.46361
714.8	0.22287	3.26919	4.06266	3.5118
714.7	-0.06132	3.21479	4.07167	3.53151
714.6	-0.08303	2.85931	4.0827	3.53039
714.5	-0.47178	2.31384	4.06609	3.54559
714.4	-0.10875	2.48615	4.06172	3.48936
714.3	0.02582	1.94973	4.04952	3.51526
714.2	0.29271	0.91805	4.01865	3.49919
714.1	0.26327	0.42703	4.04869	3.49613
714	0.20049	0.18218	4.07798	3.49609
713.9	-0.17314	0.1707	4.0952	3.54933
713.8	-0.29177	0.23529	4.12113	3.56598
713.7	-0.95825	0.2706	4.20817	3.61478
713.6	-0.40527	0.78233	4.19779	3.6044
713.5	-0.40035	1.03809	4.1883	3.60728
713.4	-1.17976	1.39922	4.17482	3.66979
713.3	-1.22126	0.82716	4.20755	3.63078
713.2	-1.11293	-0.26409	4.17944	3.61322
713.1	-1.12236	-1.72252	4.25345	3.62999
713	-1.15262	-1.81254	4.26779	3.63193
712.9	-0.7377	-0.80915	4.26622	3.5909
712.8	-0.8638	-0.44406	4.27676	3.5718
712.7	-0.70425	-0.53996	4.26286	3.57918
712.6	-0.63286	-0.16821	4.23854	3.65844
712.5	-1.08711	-0.4799	4.27298	3.72925
712.4	-1.3404	0.14565	4.3541	3.80363
712.3	-1.46267	0.55021	4.35653	3.85865
712.2	-1.38678	0.78343	4.37483	3.80735
712.1	-0.77817	0.59476	4.36295	3.77034
712	-0.51271	0.86773	4.3349	3.80194
711.9	-0.79749	0.65742	4.34944	3.77596
711.8	-1.22394	1.0158	4.4074	3.76234
711.7	-0.8643	1.00078	4.37855	3.76709
711.6	-0.73798	1.15794	4.40045	3.77701
711.5	-0.82112	2.02614	4.45681	3.77761
711.4	-0.94347	1.80964	4.46607	3.8173
711.3	-1.31608	1.44894	4.51102	3.80365
711.2	-0.62583	2.04431	4.51165	3.82417
711.1	-0.74933	1.21794	4.51819	3.86794
711	-0.79105	1.04312	4.54944	3.85276
710.9	-1.08059	0.72279	4.55774	3.8345
710.8	-1.22312	0.42773	4.60651	3.94932
710.7	-1.11395	1.31064	4.6669	3.89638
710.6	-1.44293	1.2411	4.67337	3.88538
710.5	-1.28433	1.01397	4.66624	3.82598
710.4	-1.06786	0.69024	4.71129	3.85341
710.3	-1.28037	0.91857	4.75065	3.908
710.2	-0.63767	1.10875	4.75762	3.90497
710.1	-0.90365	0.15171	4.72257	3.84177
710	-1.52316	0.33842	4.7377	3.83459
709.9	-1.62717	0.83705	4.74184	3.86425
709.8	-1.9048	0.71709	4.70892	3.93995
709.7	-2.2412	0.82533	4.66975	4.00608
709.6	-2.11647	1.19487	4.65234	4.10415
709.5	-1.71171	1.13622	4.63801	4.07831
709.4	-1.79988	1.27414	4.64438	4.09588
709.3	-1.96439	1.53959	4.65855	4.07885
709.2	-1.70387	3.01932	4.65305	4.0793
709.1	-2.16547	4.55506	4.66697	4.05716
709	-2.52915	3.97025	4.7036	4.0799
708.9	-2.71052	4.47641	4.76043	4.09959
708.8	-3.21474	3.91777	4.79834	4.176
708.7	-3.10353	3.93443	4.7988	4.14981
708.6	-2.69373	3.61227	4.84549	4.11025
708.5	-2.33899	3.62612	4.85734	4.13863
708.4	-2.61162	3.39715	4.8515	4.13749
708.3	-2.67236	2.95215	4.92188	4.14283
708.2	-2.41092	2.88656	4.90085	4.10196
708.1	-2.0239	3.16456	4.92192	4.07976
708	-1.78548	4.239	4.90833	4.0585
707.9	-1.21362	4.75531	4.90556	4.03186
707.8	-1.47354	4.51942	4.94538	4.0319
707.7	-1.45115	4.50996	4.94015	4.06799
707.6	-1.4658	5.22237	4.97288	4.09594
707.5	-1.30335	5.50584	4.97178	4.13989
707.4	-1.62527	6.12397	4.98518	4.20339
707.3	-1.48636	6.25736	4.97999	4.26224
707.2	-1.18653	6.65019	5.00679	4.23685
707.1	-0.9278	6.79126	4.98231	4.25715
707	-0.35281	7.18992	5.00689	4.22036
706.9	-0.72667	7.41259	5.0359	4.22208
706.8	-1.05699	7.89397	5.02147	4.22562
706.7	-0.8612	7.55465	5.04411	4.35824
706.6	-0.7062	7.13091	5.0766	4.30331
706.5	-0.88186	7.79311	5.06567	4.35495
706.4	-0.50323	7.71034	5.04964	4.45184
706.3	-0.47517	7.71436	5.01564	4.50161
706.2	-0.78706	8.17648	5.03281	4.62046
706.1	-0.59721	7.28944	5.06201	4.71175
706	-0.56583	7.07866	5.10073	4.68467
705.9	-0.52038	6.75634	5.1233	4.65036
705.8	-0.66595	7.16249	5.09047	4.6506
705.7	-0.14663	7.5117	5.04518	4.70671
705.6	0.13895	7.16888	5.05394	4.65199
705.5	0.37604	8.07003	4.99566	4.68828
705.4	0.2029	7.83853	5.04061	4.75211
705.3	0.57623	7.93705	5.02094	4.75962
705.2	0.49888	7.75875	5.05927	4.7889
705.1	0.78874	8.50753	5.07	4.83913
705	0.60014	8.43499	5.13284	4.9052
704.9	0.60549	7.92995	5.12998	4.96347
704.8	0.78909	8.53581	5.14082	4.96317
704.7	0.68551	8.11683	5.14492	5.00494
704.6	1.23133	7.83108	5.16698	5.04025
704.5	0.82243	8.06942	5.13146	5.06687
704.4	0.80391	8.46677	5.18506	5.09579
704.3	0.80599	8.38785	5.1631	5.08882
704.2	0.81379	8.36232	5.18734	5.11732
704.1	0.90733	8.29338	5.24595	5.07769
704	0.74098	8.15925	5.1916	5.12367
703.9	0.79047	8.10413	5.16691	5.15282
703.8	0.59648	7.86126	5.20901	5.15916
703.7	1.22472	7.65513	5.19605	5.19084
703.6	1.16468	7.89281	5.22152	5.16131
703.5	1.37651	8.54897	5.25604	5.12937
703.4	1.49291	9.23159	5.18446	5.1537
703.3	1.71936	10.0652	5.21067	5.17157
703.2	1.7566	9.31628	5.18861	5.06303
703.1	2.00831	10.81	5.16662	5.06879
703	2.43007	9.96272	5.19176	5.1096
702.9	1.61844	10.4456	5.21656	5.0591
702.8	1.34673	9.99768	5.25875	5.09353
702.7	1.85742	10.0599	5.33176	5.11657
702.6	1.93469	9.38411	5.31886	5.18598
702.5	1.80174	8.89929	5.35554	5.24419
702.4	2.37903	8.98498	5.36273	5.36084
702.3	2.61889	9.67696	5.37292	5.33514
702.2	3.49859	9.93255	5.39517	5.35126
702.1	3.74704	10.0591	5.3235	5.36446
702	3.68045	8.42995	5.37862	5.44089
701.9	3.54775	8.76361	5.41909	5.51347
701.8	3.06056	9.49895	5.3703	5.51411
701.7	3.06106	9.91953	5.39107	5.4629
701.6	3.53469	11.2182	5.35554	5.59727
701.5	3.5026	10.515	5.38552	5.63316
701.4	3.37499	9.92243	5.40303	5.72649
701.3	3.38392	9.69104	5.41148	5.8003
701.2	3.18565	9.92681	5.43914	5.90162
701.1	3.24647	9.89956	5.44395	5.84691
701	3.08028	10.038	5.47037	5.77171
700.9	3.39245	9.64279	5.45875	5.75805
700.8	3.39496	9.49474	5.45428	5.72854
700.7	3.70508	8.8626	5.50282	5.77291
700.6	3.59711	8.37187	5.5575	5.76207
700.5	3.65618	8.47507	5.57359	5.82278
700.4	3.58526	8.3068	5.66478	5.85392
700.3	3.51254	7.72779	5.6787	5.89844
700.2	4.14203	7.44248	5.64863	5.93661
700.1	4.46853	6.90027	5.64071	5.98578
700	4.37907	7.24691	5.70687	5.88743
699.9	4.67403	7.77669	5.75911	5.90542
699.8	4.44684	8.54609	5.78348	5.86139
699.7	4.2386	8.2056	5.80636	5.83317
699.6	4.48643	8.23774	5.84148	5.75601
699.5	4.26236	7.97052	5.85738	5.74926
699.4	3.83095	8.7911	5.85321	5.77285
699.3	3.76224	9.13138	5.84389	5.72414
699.2	3.94417	8.3053	5.81438	5.74671
699.1	4.18811	8.58119	5.80385	5.77601
699	3.68684	8.18612	5.79844	5.77925
698.9	3.64507	7.92727	5.8669	5.73151
698.8	3.40366	7.74503	5.84031	5.69759
698.7	3.16081	6.90717	5.84757	5.63616
698.6	3.13231	7.21269	5.8376	5.59019
698.5	3.18223	7.29426	5.86112	5.54553
698.4	3.46794	7.44785	5.86718	5.50854
698.3	3.69763	7.69338	5.81098	5.48475
698.2	3.60854	8.34497	5.86977	5.47241
698.1	3.7005	8.30707	5.85303	5.45667
698	3.94536	7.69226	5.92391	5.39365
697.9	3.95386	7.95147	5.92494	5.38247
697.8	3.66919	7.3403	5.89598	5.36125
697.7	3.64305	7.45947	5.93454	5.43304
697.6	3.86328	7.70741	6.00581	5.3745
697.5	4.15896	7.37309	5.98644	5.38643
697.4	3.89862	7.61097	5.98551	5.45234
697.3	4.21773	7.85243	6.01733	5.42796
697.2	4.27387	7.80277	6.05697	5.47291
697.1	4.06162	7.62078	6.03823	5.56309
697	3.71873	7.12523	6.00879	5.54964
696.9	3.38813	7.18564	6.04333	5.64827
696.8	3.13816	5.38454	6.0443	5.69706
696.7	2.72945	5.80246	6.07416	5.69353
696.6	3.1099	5.59685	6.07348	5.83003
696.5	2.9092	4.56205	6.14174	5.85478
696.4	3.11089	4.85467	6.23366	5.81558
696.3	3.52279	5.12478	6.26067	5.87257
696.2	4.03154	4.87496	6.23739	5.84661
696.1	3.86411	6.20122	6.25131	5.87561
696	3.72527	6.16899	6.26134	5.89512
695.9	3.84383	7.41751	6.23811	5.86601
695.8	4.12955	7.142	6.28259	5.80869
695.7	4.09698	5.93196	6.29058	5.75335
695.6	4.20696	6.51047	6.32923	5.81085
695.5	3.6166	6.03467	6.36697	5.76359
695.4	3.21925	7.28344	6.35256	5.8414
695.3	4.03317	7.00823	6.29479	5.74807
695.2	4.4079	6.21251	6.34584	5.7186
695.1	4.18959	5.82341	6.3011	5.80133
695	3.79999	6.03462	6.34487	5.81827
694.9	3.7578	5.62771	6.38748	5.83697
694.8	3.29926	5.2261	6.46059	5.76745
694.7	2.71943	5.52044	6.50348	5.84383
694.6	2.29945	5.17844	6.56849	5.81925
694.5	2.06205	5.53913	6.61082	5.8906
694.4	1.91806	5.35479	6.64534	6.01732
694.3	1.76848	5.69274	6.58074	6.16689
694.2	1.74185	6.25085	6.66278	6.17436
694.1	1.32061	6.70244	6.70656	6.21501
694	1.44496	6.01285	6.66383	6.13856
693.9	0.67788	6.07622	6.63333	6.11305
693.8	1.21824	6.14116	6.67081	6.15061
693.7	1.47513	6.51843	6.66474	6.21416
693.6	1.4567	6.9616	6.6562	6.19958
693.5	1.2441	7.21252	6.69296	6.14038
693.4	1.63975	7.98297	6.69848	6.09497
693.3	1.94559	8.1329	6.62242	6.22873
693.2	1.75849	7.02316	6.65902	6.26446
693.1	2.05569	7.64963	6.71182	6.31724
693	1.71311	7.78993	6.67912	6.45343
692.9	1.63225	8.19468	6.71046	6.35965
692.8	1.77482	8.33652	6.66334	6.41641
692.7	1.82433	8.53171	6.68617	6.3987
692.6	1.80626	7.85377	6.74352	6.45407
692.5	2.04016	8.28556	6.85366	6.47168
692.4	2.01383	7.56742	6.8602	6.4895
692.3	2.31887	8.33857	6.85952	6.5362
692.2	2.27549	7.41784	6.83007	6.52451
692.1	2.53635	7.54966	6.87334	6.58033
692	2.65739	7.58843	6.95093	6.6546
691.9	2.74787	7.73024	6.93521	6.65601
691.8	2.74184	6.1012	6.9691	6.79062
691.7	2.88396	5.82178	6.97681	6.82033
691.6	2.28768	5.1395	6.9787	6.85858
691.5	2.42323	4.46068	6.98224	6.85542
691.4	2.11235	4.16447	7.01238	6.85869
691.3	2.11796	4.50063	6.92846	6.94881
691.2	2.70185	4.29007	6.97468	7.01861
691.1	3.24395	5.17992	7.01879	7.09132
691	3.2433	4.49232	7.01629	7.12115
690.9	3.32562	3.89783	6.99416	7.18522
690.8	2.53158	3.93727	6.95585	7.09882
690.7	3.1943	4.24352	6.97039	7.12614
690.6	3.04974	3.73372	6.98573	7.1227
690.5	3.06311	4.77256	7.03131	7.1371
690.4	3.12219	5.36868	7.06242	7.1266
690.3	3.40798	5.59474	7.11766	7.15479
690.2	3.69052	5.67109	7.09805	7.112
690.1	3.62519	6.98115	7.11296	7.15525
690	3.89264	6.87568	7.16428	7.07722
689.9	3.90704	8.22033	7.17064	7.07107
689.8	3.86906	8.99312	7.1669	7.06922
689.7	3.16543	8.62537	7.16316	7.06786
689.6	2.92684	8.57096	7.20005	7.07837
689.5	2.68922	8.28533	7.24224	7.16099
689.4	2.66659	7.82355	7.22524	7.13777
689.3	2.99091	7.23817	7.2669	7.21607
689.2	2.70538	6.60967	7.23552	7.23606
689.1	2.28058	7.27628	7.21373	7.2667
689	2.67241	7.95449	7.23721	7.30226
688.9	2.40853	7.87763	7.12861	7.47754
688.8	2.45535	7.95072	7.10453	7.51584
688.7	2.66468	6.98432	7.15385	7.45792
688.6	2.3471	7.34391	7.09135	7.50078
688.5	1.86153	7.82047	7.06727	7.52971
688.4	2.05864	8.33165	7.11904	7.61409
688.3	2.27102	8.56626	7.09911	7.65582
688.2	2.23717	8.57109	7.10876	7.70783
688.1	3.09585	7.96424	7.12882	7.75369
688	3.559	8.39611	7.10121	7.77218
687.9	3.88306	9.03078	7.06797	7.76857
687.8	4.20007	9.03492	7.03941	7.75264
687.7	4.07525	9.34924	7.03344	7.75399
687.6	4.47735	9.90305	7.06079	7.77705
687.5	4.18984	9.28071	7.11665	7.74095
687.4	4.30901	9.85463	7.16173	7.85138
687.3	4.35815	11.4305	7.20397	7.88095
687.2	4.42116	11.1353	7.16348	7.83824
687.1	3.87998	11.0036	7.09904	7.82346
687	3.85953	10.4088	7.17038	7.81474
686.9	4.07777	10.5744	7.2059	7.81415
686.8	4.34875	10.258	7.19384	7.83119
686.7	4.09947	9.69343	7.26546	7.87114
686.6	3.85804	9.37812	7.29097	7.85734
686.5	4.15465	9.75862	7.26176	7.8786
686.4	4.32991	9.32211	7.29278	7.88414
686.3	4.72594	9.63353	7.31764	7.90188
686.2	4.42433	9.04858	7.27445	8.02614
686.1	4.24785	8.307	7.3184	7.98787
686	4.25249	8.23489	7.35826	8.11732
685.9	4.21128	8.19863	7.31742	8.24067
685.8	3.6406	8.05136	7.3166	8.23674
685.7	4.05892	8.35099	7.39738	8.29142
685.6	3.352	8.03125	7.40715	8.34352
685.5	3.5674	8.64914	7.41861	8.40715
685.4	3.69673	8.92285	7.4018	8.42027
685.3	3.47239	9.13357	7.45486	8.41033
685.2	2.714	9.17634	7.49341	8.46798
685.1	2.71255	10.5365	7.52259	8.46699
685	2.5544	11.6519	7.4899	8.50892
684.9	2.91855	12.4052	7.5592	8.52812
684.8	3.30547	12.806	7.59427	8.59509
684.7	3.34952	13.5716	7.63925	8.59421
684.6	3.15115	13.9917	7.73579	8.62239
684.5	2.60646	14.1385	7.71896	8.64626
684.4	2.41582	14.3636	7.76155	8.59208
684.3	2.14353	14.9104	7.80059	8.57207
684.2	2.01739	15.8783	7.87687	8.61299
684.1	2.45941	15.1086	7.94458	8.7315
684	1.76184	14.8878	7.96053	8.79986
683.9	2.02489	14.6554	8.00653	8.88262
683.8	1.96106	15.3933	7.99523	8.93239
683.7	2.38791	14.627	8.10952	8.875
683.6	2.05116	14.3735	8.12337	8.88888
683.5	2.32782	14.7846	8.17883	8.94064
683.4	2.25168	14.8876	8.13016	9.01615
683.3	2.53983	14.348	8.13171	9.11029
683.2	2.4402	13.542	8.17409	9.13226
683.1	2.98575	13.8806	8.17247	9.13592
683	3.39098	14.8676	8.07797	9.18302
682.9	3.121	14.9498	8.09703	9.2746
682.8	3.74865	15.1131	8.17724	9.28921
682.7	3.80859	14.9682	8.16195	9.40755
682.6	3.32076	16.0166	8.22278	9.46664
682.5	3.16492	15.3888	8.25627	9.47598
682.4	3.09339	15.2071	8.33728	9.43369
682.3	3.02615	14.3271	8.35013	9.45827
682.2	2.41418	14.095	8.40147	9.39823
682.1	2.31502	13.8692	8.49252	9.39455
682	2.45305	14.8971	8.47966	9.53908
681.9	2.59614	14.9816	8.60042	9.53562
681.8	2.74825	15.0418	8.64039	9.57199
681.7	2.41159	14.8184	8.63215	9.54488
681.6	2.56388	14.4995	8.69547	9.53097
681.5	2.67888	15.8677	8.67984	9.60087
681.4	2.13165	16.8523	8.63904	9.70966
681.3	1.65887	16.0412	8.67745	9.77078
681.2	1.83012	15.6605	8.71314	9.81595
681.1	1.00133	16.1642	8.7201	9.94519
681	1.11044	15.9476	8.69433	9.87236
680.9	1.10247	15.8804	8.76398	9.97984
680.8	1.04039	15.112	8.72948	9.9748
680.7	0.97167	14.5622	8.74498	9.91765
680.6	1.23844	13.5677	8.66566	9.90284
680.5	0.97804	13.8566	8.71979	10.0142
680.4	1.33159	14.0834	8.79918	10.0315
680.3	1.87721	13.5956	8.77345	10.0991
680.2	1.32837	13.9616	8.74164	10.1594
680.1	0.77644	12.8363	8.77378	10.3412
680	1.39051	12.3329	8.80001	10.3341
679.9	0.96244	13.101	8.88585	10.4242
679.8	0.77457	12.744	8.86375	10.3999
679.7	0.49345	12.3942	8.91788	10.4176
679.6	0.86173	11.7897	8.93981	10.3888
679.5	1.03609	11.7015	8.93638	10.4482
679.4	1.25587	12.8882	8.99509	10.5097
679.3	1.67866	12.5883	9.06982	10.5762
679.2	1.79065	12.0298	9.07358	10.444
679.1	2.36442	12.6843	9.07039	10.539
679	2.17553	12.872	9.06521	10.671
678.9	1.51058	13.6689	9.08741	10.7321
678.8	2.07712	13.1573	9.17243	10.7302
678.7	2.62894	14.2307	9.25249	10.7124
678.6	2.75323	13.588	9.25367	10.7478
678.5	3.33311	12.9919	9.26276	10.8227
678.4	3.90396	12.6545	9.29865	10.953
678.3	3.47022	12.9447	9.25943	11.0114
678.2	3.68469	12.0602	9.28623	11.0763
678.1	3.78735	11.9373	9.25841	11.0816
678	3.41015	11.16	9.22546	11.1079
677.9	3.54662	11.3127	9.21367	11.1575
677.8	3.24657	11.706	9.24071	11.1676
677.7	3.36063	11.4346	9.23079	11.2477
677.6	3.98057	11.7276	9.24445	11.2168
677.5	4.0939	12.1976	9.227	11.305
677.4	3.76612	12.2196	9.21867	11.2709
677.3	3.61092	11.969	9.25271	11.2554
677.2	4.17855	11.8483	9.24886	11.271
677.1	4.15376	12.533	9.19753	11.3306
677	3.95875	12.2392	9.21005	11.3126
676.9	3.59184	12.8087	9.21609	11.4239
676.8	4.05076	13.1152	9.18256	11.4581
676.7	3.79776	12.6445	9.16111	11.6297
676.6	3.72914	12.0835	9.21056	11.6316
676.5	3.5178	11.8837	9.32357	11.6936
676.4	3.40329	11.9745	9.35102	11.8138
676.3	3.92287	12.4546	9.39178	11.9167
676.2	3.6809	12.0701	9.46675	11.9742
676.1	3.54284	12.2924	9.45729	11.9482
676	3.58486	11.9997	9.48371	11.9343
675.9	3.19168	12.2938	9.53253	11.9592
675.8	2.98606	12.0774	9.48101	11.8979
675.7	3.38139	11.438	9.42593	12.0086
675.6	3.26649	11.2702	9.39829	12.1063
675.5	2.98363	10.9489	9.42983	12.1434
675.4	3.15237	11.4694	9.47888	12.0903
675.3	3.61565	11.7941	9.53843	12.228
675.2	3.50972	11.9969	9.61777	12.3268
675.1	3.42607	11.2308	9.61727	12.2154
675	3.44059	11.0527	9.70092	12.2624
674.9	3.85812	10.3848	9.64321	12.3973
674.8	3.88176	9.70383	9.67948	12.4999
674.7	3.41672	9.01816	9.73679	12.4211
674.6	3.22212	8.29543	9.87293	12.4571
674.5	3.06978	8.52703	9.85078	12.4878
674.4	3.70425	9.92456	9.84479	12.4713
674.3	3.81509	8.92517	9.8801	12.4001
674.2	3.91521	8.55654	9.91189	12.4537
674.1	4.37768	7.95298	9.96568	12.5833
674	4.37765	8.52968	10.0018	12.5109
673.9	4.33967	8.57416	10.0155	12.6414
673.8	4.94932	8.86167	10.0363	12.6273
673.7	5.08787	10.134	10.0832	12.7348
673.6	5.13305	9.91028	10.0538	12.8272
673.5	4.69438	9.28791	10.0496	12.7856
673.4	4.79618	8.72284	10.042	12.8227
673.3	4.5004	9.52036	10.0676	12.785
673.2	3.83831	10.0716	10.0336	12.7272
673.1	4.06591	10.5419	10.0422	12.8131
673	4.20777	9.79992	10.0663	12.8555
672.9	4.9528	10.4556	10.0589	13.0128
672.8	4.23294	11.0415	10.0843	13.0894
672.7	4.2361	11.1439	10.0944	13.1354
672.6	3.79147	11.3827	10.1095	13.1066
672.5	3.62539	11.4811	10.1585	13.1695
672.4	3.53845	12.1922	10.167	13.206
672.3	2.72478	12.1972	10.1712	13.0206
672.2	2.77183	12.4186	10.2504	12.9957
672.1	2.66132	12.4576	10.2387	12.9494
672	3.22441	12.6645	10.29	13.0036
671.9	2.82802	12.6336	10.4084	13.1819
671.8	2.67625	12.2729	10.341	13.2669
671.7	2.25161	12.3883	10.3378	13.3821
671.6	2.60887	12.9757	10.3557	13.3817
671.5	2.5339	12.313	10.424	13.391
671.4	3.00591	12.5772	10.4939	13.4197
671.3	2.68426	11.7555	10.6218	13.5052
671.2	2.82999	11.9167	10.6011	13.6673
671.1	2.98891	11.3932	10.6553	13.5794
671	3.0716	10.7288	10.6397	13.6487
670.9	3.19095	10.8773	10.7014	13.6069
670.8	3.0183	9.84133	10.7561	13.7555
670.7	2.89314	9.17162	10.8416	13.7265
670.6	3.7918	8.45816	10.8516	13.8084
670.5	3.54935	9.57279	10.8806	13.913
670.4	3.23745	9.00523	10.9224	14.0221
670.3	3.54643	8.97307	10.9489	13.876
670.2	3.57692	8.98997	10.9971	13.7706
670.1	3.45488	8.18469	10.9762	13.7901
670	3.0369	8.66672	11.014	13.8776
669.9	2.8661	9.45793	11.0399	13.7714
669.8	2.29889	9.71209	11.072	13.7581
669.7	2.77952	10.483	10.9974	13.7392
669.6	2.34138	9.12279	11.0269	13.7988
669.5	2.28315	9.95415	11.0479	13.8278
669.4	2.51652	9.27843	11.0965	13.825
669.3	2.81255	8.67862	11.1863	13.9561
669.2	2.62835	9.34543	11.1569	14.0076
669.1	3.57612	9.93352	11.1816	14.0988
669	2.95085	9.70963	11.2459	14.1194
668.9	3.57265	10.1849	11.2168	14.0736
668.8	3.6555	10.3825	11.2301	14.2198
668.7	4.2824	10.889	11.3556	14.302
668.6	3.66488	10.3934	11.3513	14.2999
668.5	4.02625	10.0631	11.2047	14.2346
668.4	4.01526	9.9916	11.2298	14.3041
668.3	4.23292	10.5717	11.2226	14.4302
668.2	4.08243	11.9461	11.2101	14.4766
668.1	4.1649	12.3482	11.2396	14.4333
668	4.40813	12.3838	11.2121	14.587
667.9	4.86452	12.3707	11.229	14.5395
667.8	5.19823	11.9635	11.3721	14.4752
667.7	5.35424	11.009	11.3746	14.4748
667.6	5.2753	12.1344	11.342	14.6924
667.5	5.97407	12.3075	11.3752	14.7503
667.4	5.56104	12.2663	11.2933	14.7873
667.3	5.89641	12.2757	11.3337	14.9204
667.2	5.591	12.4676	11.3545	14.8827
667.1	5.31178	13.5973	11.485	14.9436
667	5.53627	12.6024	11.5645	14.8666
666.9	5.95751	12.2449	11.6341	14.9327
666.8	5.59027	13.2327	11.716	15.0752
666.7	6.1023	13.2737	11.6997	15.1145
666.6	5.98651	12.7826	11.757	15.2517
666.5	5.90441	13.1672	11.7672	15.3402
666.4	6.10064	13.6985	11.8724	15.2844
666.3	5.4186	14.0582	11.8375	15.3252
666.2	6.24258	14.22	11.8438	15.318
666.1	5.8719	14.8454	11.7875	15.4218
666	6.39021	14.4497	11.7866	15.5244
665.9	6.36596	14.92	11.7751	15.5579
665.8	6.74709	16.1912	11.7608	15.5954
665.7	6.86005	16.8786	11.8254	15.7223
665.6	7.00184	16.554	11.8195	15.8259
665.5	6.97662	17.1015	11.7786	15.8473
665.4	6.61032	16.5449	11.7841	15.9101
665.3	6.54142	17.0198	11.7629	15.9729
665.2	6.18444	17.0835	11.7971	15.8683
665.1	6.7583	17.206	11.8236	15.7809
665	6.35335	17.1499	11.8343	15.8225
664.9	6.54177	17.7407	11.9124	15.7751
664.8	5.97404	17.8951	11.835	15.7133
664.7	5.74147	18.2098	11.7094	15.6677
664.6	5.84535	18.5429	11.6869	15.7256
664.5	5.81044	18.8239	11.6856	15.7842
664.4	5.62688	19.2087	11.6713	15.9209
664.3	5.54759	18.8859	11.6573	15.9721
664.2	5.63382	19.1496	11.6219	16.0159
664.1	5.4099	19.3489	11.6382	16.1031
664	4.49184	18.9549	11.6057	16.1898
663.9	5.22539	20.1535	11.4931	16.2448
663.8	5.62969	19.6299	11.4707	16.3503
663.7	5.63204	20.8594	11.5619	16.3887
663.6	4.94002	21.0258	11.5371	16.3191
663.5	5.2145	21.4094	11.4969	16.3523
663.4	5.13761	20.8316	11.4859	16.3876
663.3	5.26219	21.1923	11.5219	16.4131
663.2	5.66498	20.0383	11.6549	16.4796
663.1	5.94871	20.4781	11.6408	16.4356
663	6.09059	20.9074	11.5283	16.3829
662.9	6.21379	19.5095	11.5447	16.319
662.8	6.72302	20.1141	11.5366	16.3412
662.7	6.82652	19.1524	11.5272	16.3629
662.6	6.25139	19.3392	11.6467	16.4064
662.5	6.94724	19.6336	11.6395	16.5931
662.4	6.16392	20.1279	11.6391	16.6203
662.3	5.57495	19.8261	11.6953	16.4709
662.2	5.62652	20.0322	11.6626	16.5415
662.1	6.04214	20.2541	11.7045	16.6347
662	6.11737	20.5032	11.7345	16.7546
661.9	5.93942	21.3445	11.8035	16.7029
661.8	5.22628	21.1076	11.8368	16.5837
661.7	5.47829	20.9131	11.8748	16.7387
661.6	5.24314	20.4743	11.8644	16.7583
661.5	4.64916	21.1033	11.8572	16.701
661.4	3.80665	20.3396	11.834	16.8704
661.3	4.26225	20.7558	11.8419	16.9003
661.2	3.94939	22.4311	11.8674	16.8717
661.1	4.04605	22.3237	11.9356	16.8393
661	3.37592	22.0596	11.9806	16.7343
660.9	4.33919	23.0623	11.9926	16.6145
660.8	4.40964	22.9267	11.9634	16.5176
660.7	4.35133	22.2183	11.9194	16.3947
660.6	4.73452	21.7394	11.8745	16.4922
660.5	4.93577	22.0438	11.9289	16.588
660.4	4.68461	22.5817	11.8737	16.7121
660.3	5.16633	21.9957	11.8927	16.7775
660.2	4.82907	22.0861	11.8703	16.9041
660.1	5.04709	22.2384	11.8485	17.0126
660	5.51034	21.8185	11.8183	16.8894
659.9	4.97587	22.0666	11.7845	16.913
659.8	4.53231	21.6116	11.8555	16.9803
659.7	4.40607	20.0779	11.9172	16.9167
659.6	4.63127	20.6587	12.0071	16.985
659.5	4.45498	21.2732	11.9318	16.8507
659.4	4.38528	20.1755	12.0606	16.9029
659.3	3.79861	19.4812	12.1194	16.8505
659.2	3.81677	19.2593	12.1022	16.8551
659.1	4.37575	18.9408	12.1739	16.956
659	4.28835	18.7336	12.314	16.9413
658.9	4.95864	17.7504	12.2709	16.9687
658.8	5.67408	17.9282	12.2891	17.0565
658.7	5.97735	17.7812	12.3207	16.9596
658.6	6.27399	17.8778	12.2377	17.086
658.5	6.49642	18.4554	12.2264	17.0593
658.4	5.80124	18.0262	12.3867	17.1693
658.3	5.71379	18.7039	12.3219	17.2128
658.2	5.79201	19.0748	12.3471	17.2987
658.1	6.10006	19.114	12.4533	17.4889
658	5.94603	18.8976	12.4834	17.494
657.9	6.62609	18.5431	12.4807	17.4652
657.8	6.37407	19.6944	12.5109	17.4076
657.7	5.76929	19.9925	12.593	17.4174
657.6	5.59127	20.9553	12.5873	17.4259
657.5	5.19037	21.2273	12.6482	17.4234
657.4	5.5491	20.6598	12.6514	17.4148
657.3	5.17842	20.8281	12.8503	17.4062
657.2	5.11669	21.3656	12.9218	17.4972
657.1	4.47243	21.0396	12.9448	17.6516
657	4.64585	20.5362	12.7878	17.8652
656.9	5.10254	20.3205	12.8767	18.037
656.8	5.26605	20.2654	12.9592	17.9314
656.7	5.22711	20.2226	12.9742	18.0533
656.6	5.17398	20.1767	12.8898	18.131
656.5	5.36924	19.6339	12.8828	18.1513
656.4	5.04742	19.4044	12.8708	18.1632
656.3	4.79873	19.8075	13.0663	18.2396
656.2	4.28793	20.3933	13.0863	18.3303
656.1	4.05899	19.5239	13.1392	18.3855
656	4.19044	19.9914	13.1431	18.5101
655.9	4.06251	20.9234	13.1783	18.4106
655.8	3.37337	20.5533	13.247	18.4493
655.7	3.81121	20.4897	13.2927	18.4405
655.6	4.88945	20.247	13.3947	18.5567
655.5	4.67599	20.5253	13.4251	18.5944
655.4	4.11306	20.1201	13.445	18.8116
655.3	4.43756	20.3314	13.4815	18.837
655.2	4.38897	19.344	13.5468	18.8965
655.1	4.66202	19.2668	13.5035	18.9646
655	4.89834	18.5648	13.5323	19.1265
654.9	4.81597	17.2012	13.5736	19.041
654.8	4.98731	18.037	13.6545	19.1903
654.7	5.51242	17.8621	13.6114	19.2432
654.6	5.80759	19.6793	13.6864	19.2496
654.5	5.59651	19.4885	13.7368	19.3453
654.4	5.77886	19.3169	13.8234	19.5215
654.3	5.29062	18.3903	13.918	19.4881
654.2	5.17516	19.5847	13.9164	19.584
654.1	5.12682	19.706	13.9512	19.7865
654	5.39287	19.7442	14.0395	19.8352
653.9	4.49296	19.5067	14.1442	20.0315
653.8	4.56187	19.496	14.2046	20.2094
653.7	4.70941	19.0206	14.1969	20.2501
653.6	4.06917	18.3812	14.3829	20.2178
653.5	4.44422	18.7018	14.3917	20.1614
653.4	3.62385	19.2639	14.4961	20.2246
653.3	3.78634	19.3541	14.5355	20.2441
653.2	4.20046	20.7743	14.4588	20.0791
653.1	4.35115	20.3115	14.4953	20.2382
653	4.67895	20.1449	14.6481	20.3249
652.9	4.95693	20.026	14.5977	20.4454
652.8	5.11734	20.814	14.6028	20.4501
652.7	4.83873	20.1669	14.6464	20.5055
652.6	4.29901	19.7658	14.7329	20.8012
652.5	4.5202	20.2669	14.6528	20.6378
652.4	4.31815	19.8548	14.6184	20.8446
652.3	4.25981	19.5204	14.6352	20.9101
652.2	4.1384	19.6266	14.672	21.0165
652.1	3.83291	19.011	14.6351	21.0368
652	3.63621	18.8895	14.7925	21.1313
651.9	3.57473	18.2018	14.8236	21.1657
651.8	3.31257	17.157	14.8986	21.3251
651.7	3.38173	16.7394	14.8625	21.351
651.6	3.17693	17.242	14.9291	21.3258
651.5	2.91213	17.0057	14.8748	21.3703
651.4	3.50177	16.123	14.886	21.4233
651.3	3.21881	15.1552	14.9415	21.4289
651.2	3.19693	14.643	14.969	21.4909
651.1	2.57694	15.1026	14.9855	21.5381
651	2.58966	14.9192	15.0384	21.5203
650.9	1.92606	14.0089	15.1112	21.7168
650.8	2.76827	14.0353	15.0581	21.8865
650.7	3.75261	14.6185	15.0801	21.9233
650.6	3.71079	15.0111	15.0329	21.9852
650.5	4.53616	14.4341	15.1252	22.0404
650.4	4.78902	14.2589	15.2125	21.996
650.3	4.49138	15.7234	15.1576	21.9582
650.2	5.11479	14.7401	15.164	22.0133
650.1	5.67177	15.1888	15.1864	21.8676
650	5.59918	15.3004	15.3139	21.9104
649.9	5.98304	14.7288	15.3185	21.9214
649.8	5.95809	14.2574	15.3432	22.0845
649.7	6.10103	15.0206	15.4328	22.2331
649.6	6.08724	14.8321	15.5327	22.249
649.5	5.99373	15.4191	15.467	22.3541
649.4	5.76211	15.6581	15.5464	22.3198
649.3	6.20275	16.2612	15.6021	22.4318
649.2	5.89681	17.4639	15.6345	22.4995
649.1	4.94004	17.9131	15.6232	22.486
649	4.93054	17.5506	15.5186	22.6074
648.9	5.1378	16.448	15.5065	22.7445
648.8	5.32687	16.4229	15.4823	22.7723
648.7	5.15921	17.1996	15.4903	23.0074
648.6	4.74137	18.0132	15.49	23.2495
648.5	5.15001	16.7324	15.4091	23.2356
648.4	4.34051	17.7426	15.5378	23.1413
648.3	4.33461	17.3789	15.5378	23.2841
648.2	3.57826	17.1464	15.5691	23.5016
648.1	3.58148	17.3569	15.6302	23.7485
648	3.97398	18.5621	15.5377	23.5596
647.9	4.10081	19.4309	15.5903	23.6597
647.8	4.06849	18.6349	15.6681	23.6281
647.7	3.92477	19.017	15.6367	23.5819
647.6	3.82237	17.6365	15.6383	23.6592
647.5	4.39757	18.6728	15.5202	23.3781
647.4	4.69101	18.9836	15.468	23.5792
647.3	4.14059	17.688	15.459	23.787
647.2	3.56527	18.2662	15.5453	23.9724
647.1	3.40781	18.3801	15.4817	24.0774
647	3.83985	18.5781	15.4726	24.1593
646.9	3.85087	19.0816	15.4896	24.2085
646.8	3.62053	19.8014	15.4484	24.2611
646.7	4.0458	19.9281	15.3839	24.44
646.6	3.8598	20.0647	15.4324	24.5616
646.5	3.8765	19.985	15.3431	24.6102
646.4	3.60947	19.5117	15.4909	24.7293
646.3	3.12005	17.6425	15.5661	24.8826
646.2	3.53528	18.2669	15.6538	24.8803
646.1	3.8435	18.7179	15.6035	24.9508
646	3.70044	19.7327	15.6221	24.9378
645.9	4.07912	19.571	15.6752	25.1986
645.8	3.82999	19.3038	15.7209	25.2882
645.7	4.34886	19.476	15.7976	25.2083
645.6	4.07071	19.5577	15.8044	25.5366
645.5	4.25465	19.1965	15.8959	25.6462
645.4	5.40363	19.8231	15.9287	25.6843
645.3	5.10332	20.235	15.9585	25.7731
645.2	5.25415	21.0213	16.0303	25.7611
645.1	4.8212	21.5744	15.9672	25.8426
645	3.69057	22.6503	15.9911	25.8775
644.9	3.56006	22.3854	16.0239	25.999
644.8	3.49193	21.8508	16.0284	26.3921
644.7	3.61349	21.9804	16.0965	26.3826
644.6	3.23561	22.2063	16.0714	26.4934
644.5	3.43664	21.8953	16.1274	26.5536
644.4	3.28161	21.7931	16.0869	26.7453
644.3	3.37411	20.9455	16.2173	26.7586
644.2	3.40445	21.3522	16.2457	26.9653
644.1	3.2938	21.6066	16.1635	27.0541
644	2.68579	20.4483	16.186	27.1366
643.9	2.20547	20.2325	16.3038	27.237
643.8	1.92152	18.8406	16.3884	27.1603
643.7	2.03999	20.4278	16.3209	27.2443
643.6	2.01844	20.1205	16.3178	27.3305
643.5	1.39832	19.2145	16.345	27.4934
643.4	1.58664	19.9843	16.3024	27.5146
643.3	1.75138	18.6775	16.3392	27.7606
643.2	1.57946	20.1382	16.3822	27.7746
643.1	1.0268	20.4665	16.3724	27.8871
643	0.94433	19.5793	16.2999	27.9361
642.9	0.84772	21.6469	16.1853	28.0097
642.8	0.71028	20.0821	16.3329	28.1086
642.7	1.14606	20.3579	16.2516	28.2834
642.6	0.92246	20.1354	16.1964	28.4537
642.5	0.82209	19.1533	16.2294	28.5536
642.4	1.76361	19.3386	16.2646	28.5651
642.3	1.17423	19.1565	16.3534	28.5296
642.2	0.91547	20.2393	16.3586	28.448
642.1	1.36574	20.1297	16.4235	28.5242
642	0.90721	18.7544	16.4617	28.5426
641.9	0.71133	17.3138	16.5754	28.5501
641.8	0.27523	17.6592	16.5387	28.6558
641.7	0.78815	18.6132	16.5426	28.8027
641.6	1.43936	19.6137	16.5929	28.7074
641.5	1.15145	19.6473	16.6215	28.7087
641.4	0.64592	19.3026	16.7503	28.8392
641.3	0.76011	19.3346	16.792	28.8565
641.2	1.09455	18.9887	16.7624	28.9445
641.1	1.14675	18.4099	16.7635	29.2353
641	1.30392	19.5193	16.8895	29.5013
640.9	1.31055	19.3246	16.9587	29.7166
640.8	0.40301	18.7301	17.1268	29.769
640.7	1.52131	19.3653	17.0444	29.6773
640.6	2.25161	18.4696	17.1494	29.6682
640.5	2.21292	17.9595	17.2041	29.7419
640.4	2.38537	17.3191	17.206	29.7989
640.3	1.70618	17.0712	17.1493	29.9564
640.2	1.48752	17.6276	17.2628	30.0985
640.1	0.8278	16.9293	17.326	30.1715
640	0.67047	16.794	17.2458	30.1459
639.9	0.81158	16.4501	17.3383	30.1546
639.8	1.59177	16.9932	17.2948	30.2621
639.7	1.22257	17.0515	17.3935	30.3902
639.6	0.67898	18.6847	17.4164	30.7212
639.5	-0.06371	17.4963	17.4271	30.8892
639.4	-0.34199	17.3972	17.516	31.0209
639.3	-0.67083	17.6437	17.4378	31.0379
639.2	-0.377	18.62	17.463	31.1635
639.1	0.5005	18.6421	17.5699	31.197
639	-0.24099	16.9209	17.6783	31.1753
638.9	-0.10801	16.5715	17.687	31.3781
638.8	-0.46533	16.4145	17.6759	31.3287
638.7	0.2697	16.2667	17.6068	31.4217
638.6	1.00823	15.7204	17.5201	31.4953
638.5	1.07752	16.395	17.5677	31.5089
638.4	1.51268	16.5885	17.4963	31.5023
638.3	1.7668	16.468	17.6044	31.7497
638.2	2.25991	17.094	17.6502	31.5259
638.1	1.87867	17.0329	17.7451	31.608
638	2.07264	17.1129	17.8267	31.9076
637.9	1.99023	18.0269	17.848	32.0341
637.8	1.91651	19.2976	17.8631	32.0106
637.7	3.2193	21.2142	17.929	32.1435
637.6	3.1294	21.7604	18.0811	32.187
637.5	3.39024	20.9552	18.1368	32.1593
637.4	3.61578	21.3522	18.2282	32.1727
637.3	4.10879	21.3452	18.1941	32.4213
637.2	3.92173	21.9679	18.1787	32.5009
637.1	3.58196	21.3663	18.2935	32.5797
637	4.78887	20.9347	18.4117	32.6672
636.9	5.39646	21.5203	18.4789	32.7654
636.8	4.95526	22.3603	18.5127	32.9235
636.7	4.95126	21.4297	18.6061	32.8736
636.6	4.12355	22.075	18.6767	33.1234
636.5	4.24637	22.1664	18.625	33.1727
636.4	4.51535	21.8812	18.7529	33.0066
636.3	4.66717	21.9397	18.8846	33.1936
636.2	5.47956	22.4682	18.842	33.0529
636.1	5.14947	22.0341	18.8475	33.1918
636	4.61134	21.2592	18.9329	33.4049
635.9	5.04042	21.9798	18.9121	33.2447
635.8	4.77904	21.3678	19.0136	33.2699
635.7	4.53996	20.7164	18.9275	33.3761
635.6	4.85025	20.7736	18.9618	33.394
635.5	4.70321	21.3488	19.0003	33.4268
635.4	3.79801	21.3537	19.0342	33.5218
635.3	4.59971	22.2275	19.083	33.4278
635.2	4.59894	22.0716	19.1638	33.6362
635.1	4.67604	21.4744	19.1919	33.6152
635	5.0164	20.9831	19.2228	33.6856
634.9	5.42122	20.3253	19.2822	33.6372
634.8	5.71791	19.7618	19.2071	33.63
634.7	6.63154	19.7182	19.2409	33.745
634.6	6.7598	18.4134	19.1621	34.0168
634.5	6.71935	19.4599	19.2372	33.8876
634.4	6.45302	19.6253	19.3323	33.9804
634.3	6.65688	19.0652	19.3346	33.6964
634.2	6.40549	18.5329	19.3433	33.651
634.1	7.61477	18.8346	19.3406	33.7924
634	7.02477	18.8133	19.3775	33.9314
633.9	6.89015	18.8963	19.3818	33.933
633.8	6.98641	19.8048	19.4004	33.9305
633.7	7.08736	19.4629	19.3754	34.0915
633.6	7.06256	19.9325	19.4679	34.1783
633.5	7.45632	20.27	19.3805	34.2285
633.4	8.09437	20.4753	19.3302	34.3164
633.3	8.52607	20.9956	19.3854	34.4455
633.2	8.12972	20.8325	19.3808	34.5182
633.1	7.96891	20.3176	19.5258	34.6642
633	7.49132	20.704	19.3887	34.5668
632.9	8.01897	19.092	19.4123	34.5151
632.8	8.01414	19.5197	19.3502	34.7196
632.7	8.23888	19.0012	19.3723	34.5433
632.6	8.82759	17.7704	19.3037	34.794
632.5	8.68831	17.1063	19.3736	34.9008
632.4	7.65136	15.8356	19.2847	34.8592
632.3	7.51968	16.0376	19.3066	35.0862
632.2	8.59472	16.4667	19.2908	35.1031
632.1	8.57159	16.9183	19.3216	35.0844
632	8.30132	16.4132	19.386	35.1442
631.9	7.92213	17.3689	19.595	35.29
631.8	7.4795	18.6288	19.5261	35.5347
631.7	7.46372	18.1927	19.5982	35.527
631.6	7.37959	18.0102	19.6833	35.7058
631.5	6.69695	18.6491	19.6117	35.9346
631.4	6.39004	18.2418	19.6892	36.1285
631.3	6.35651	18.1779	19.6839	36.2887
631.2	6.69493	18.0711	19.652	36.2785
631.1	6.63308	18.5409	19.6341	36.3914
631	7.01787	17.7475	19.5915	36.5653
630.9	6.87746	16.8058	19.5923	36.5487
630.8	6.45775	16.7	19.501	36.557
630.7	6.63875	17.1273	19.4926	36.5192
630.6	6.94377	17.4508	19.4455	36.4634
630.5	6.45835	17.4138	19.4742	36.4301
630.4	5.68328	16.7567	19.5124	36.7173
630.3	6.73642	16.2424	19.5195	36.6836
630.2	6.58177	16.8468	19.5314	36.752
630.1	6.26272	16.2031	19.5317	36.7617
630	6.16886	15.6749	19.6329	36.9334
629.9	6.16701	16.1245	19.7291	37.1576
629.8	5.98682	15.0503	19.7888	37.1233
629.7	6.20606	14.5974	19.903	37.1624
629.6	5.83377	13.7484	19.8335	37.4563
629.5	6.29357	13.1368	19.9027	37.5011
629.4	5.25207	12.306	19.9884	37.7084
629.3	5.96299	13.091	20.0638	37.7782
629.2	6.79011	13.0516	20.0567	37.656
629.1	6.89532	12.5545	20.1342	37.7281
629	6.04497	13.007	20.1251	37.8806
628.9	6.43206	13.9876	20.2091	38.1723
628.8	6.59081	13.864	20.2048	38.3676
628.7	6.71142	13.9063	20.2751	38.3408
628.6	6.53509	13.7026	20.2331	38.3217
628.5	5.95372	14.2137	20.3045	38.5873
628.4	5.97665	14.3306	20.3001	38.6372
628.3	6.37364	16.0001	20.4265	38.6143
628.2	6.04308	17.1646	20.3903	38.8901
628.1	6.55723	16.7305	20.3448	38.8943
628	6.27451	17.1658	20.4098	39.0405
627.9	5.55628	16.8624	20.4881	39.231
627.8	5.56133	18.4371	20.6063	39.5576
627.7	5.84419	18.6916	20.5547	39.6764
627.6	5.67231	18.4932	20.5421	39.7265
627.5	4.70243	17.4615	20.665	40.0538
627.4	5.31805	17.1887	20.6637	40.1186
627.3	4.88235	17.4211	20.6265	40.1238
627.2	4.74114	17.4922	20.619	40.0896
627.1	4.67484	16.5661	20.5085	40.2459
627	4.37261	16.8645	20.586	40.3442
626.9	4.17207	16.9204	20.574	40.436
626.8	4.18368	17.1022	20.6409	40.5457
626.7	4.69834	17.5468	20.6755	40.3333
626.6	4.20214	16.879	20.6274	40.2825
626.5	4.70012	16.409	20.6138	40.3537
626.4	4.54574	17.1092	20.6052	40.1951
626.3	4.91165	17.8542	20.5607	40.3742
626.2	5.79213	18.188	20.5754	40.3997
626.1	5.82385	19.2376	20.5341	40.612
626	5.7415	20.4512	20.607	40.5264
625.9	6.84237	21.0416	20.5565	40.8134
625.8	6.52279	21.5643	20.6958	40.5808
625.7	6.48122	22.3241	20.6974	40.539
625.6	6.70183	22.0899	20.7092	40.6068
625.5	7.16697	22.0969	20.7363	40.7217
625.4	6.37313	22.6877	20.8554	40.8127
625.3	6.39756	22.4555	20.8403	40.8044
625.2	6.55657	21.6744	20.8815	40.913
625.1	6.02422	21.9388	20.8108	41.0267
625	5.55871	21.6247	20.8214	41.1079
624.9	5.76339	21.2043	20.9308	40.9793
624.8	6.25114	21.502	20.9045	41.1588
624.7	6.67138	21.1574	20.871	41.1315
624.6	6.86921	21.5768	20.9224	41.3599
624.5	7.29103	22.1155	20.8322	41.2023
624.4	7.57888	21.9373	20.9359	41.3202
624.3	8.01077	22.4326	20.9445	41.1686
624.2	7.92027	22.4124	21.0686	41.2989
624.1	7.75438	21.9395	21.033	41.4696
624	6.86837	22.3828	21.1013	41.4389
623.9	6.79991	22.9507	21.2626	41.6369
623.8	6.35365	22.3063	21.3264	41.924
623.7	5.93308	21.9608	21.4946	42.3211
623.6	6.4683	22.4865	21.5399	42.4975
623.5	6.35882	23.8731	21.6175	42.6194
623.4	5.61223	23.5391	21.6491	42.8732
623.3	5.40428	23.8199	21.692	42.9979
623.2	4.98338	23.4524	21.6327	43.1001
623.1	4.9732	23.3097	21.6289	43.0095
623	4.34634	22.8686	21.5542	43.1056
622.9	5.17804	23.6577	21.4401	43.3019
622.8	5.07669	24.462	21.4322	43.6656
622.7	5.08208	25.835	21.4279	43.5727
622.6	5.12934	25.8677	21.437	43.5495
622.5	5.87645	26.7772	21.4127	43.883
622.4	5.07713	27.0135	21.3519	43.9366
622.3	4.45229	26.9769	21.4366	44.0546
622.2	4.40958	26.6389	21.4293	44.3177
622.1	5.2458	27.4753	21.496	44.5272
622	5.55043	28.3072	21.5398	44.4772
621.9	5.76155	27.4071	21.6414	44.6751
621.8	5.81961	27.4966	21.5819	44.8428
621.7	5.72255	26.7773	21.5425	45.0896
621.6	6.17851	26.9695	21.6141	44.9531
621.5	5.57807	26.701	21.5962	45.0884
621.4	6.14592	26.4651	21.5477	45.3094
621.3	6.10205	24.7024	21.6281	45.3676
621.2	5.63175	23.809	21.6182	45.4703
621.1	4.73818	24.9956	21.6402	45.4865
621	5.51428	25.0649	21.5844	45.5878
620.9	4.94519	24.8651	21.5622	45.5074
620.8	4.41606	24.7034	21.5232	45.5949
620.7	5.03864	24.3568	21.6963	45.7516
620.6	4.89495	25.1265	21.6613	45.7653
620.5	5.72532	24.7298	21.5808	46.1681
620.4	5.06201	25.0029	21.7429	46.3454
620.3	4.81759	25.2238	21.7892	46.4351
620.2	4.74122	24.9256	21.7748	46.5341
620.1	4.71858	25.4136	21.8175	46.7294
620	4.49886	24.7213	21.7651	46.7058
619.9	4.35002	24.4428	21.7906	46.8191
619.8	4.19905	23.5983	21.8077	47.097
619.7	3.96829	22.9955	21.8842	47.6031
619.6	3.854	23.6451	22.012	47.7393
619.5	4.24246	23.2667	22.1368	47.9574
619.4	3.32415	22.9587	22.188	47.9918
619.3	2.23962	21.568	22.2617	48.0567
619.2	1.62619	22.1001	22.3496	48.2014
619.1	1.6751	21.6752	22.3662	48.3104
619	1.37171	20.21	22.4325	48.446
618.9	1.08702	19.8591	22.4668	48.4343
618.8	1.02472	19.966	22.437	48.716
618.7	0.56988	20.1544	22.4291	48.9479
618.6	0.95202	20.3905	22.4946	48.8777
618.5	0.78818	21.0148	22.4568	48.741
618.4	1.43708	20.9109	22.4586	48.9768
618.3	1.15898	21.3248	22.531	49.0538
618.2	1.4801	22.1573	22.476	49.0782
618.1	1.98002	21.446	22.4374	49.1613
618	2.02757	21.7369	22.386	49.5535
617.9	1.01428	21.0886	22.4528	49.5917
617.8	1.01943	20.7631	22.3763	49.7999
617.7	1.1875	19.8132	22.4426	49.7616
617.6	1.18726	19.8721	22.4231	49.6051
617.5	1.02915	20.8675	22.4291	49.9632
617.4	0.01368	20.8171	22.4328	50.0782
617.3	0.16539	20.588	22.4039	50.161
617.2	0.9541	20.8499	22.4531	50.3452
617.1	1.92365	19.9055	22.4901	50.4597
617	2.70617	20.4565	22.3394	50.6789
616.9	2.54616	20.8025	22.3689	50.8239
616.8	3.23257	20.4682	22.3893	50.7021
616.7	3.13419	19.6551	22.254	50.6869
616.6	4.5305	19.7743	22.1493	50.7523
616.5	4.55107	19.6115	22.1063	51.0305
616.4	5.24662	19.3718	22.0648	51.1267
616.3	5.06098	20.0425	22.0828	51.2638
616.2	5.51197	20.1469	22.1147	51.5371
616.1	5.04784	21.0524	22.1615	51.5376
616	4.60185	21.6883	22.1512	51.5298
615.9	4.32001	22.1639	22.2003	51.5181
615.8	4.97105	21.4	22.1813	51.6824
615.7	4.77202	21.2738	22.3358	51.8223
615.6	4.10181	21.3375	22.4676	51.7612
615.5	5.41739	20.1552	22.4529	51.959
615.4	5.21625	20.1649	22.4382	51.9531
615.3	4.74938	21.5097	22.3713	52.1325
615.2	4.4063	20.8435	22.3173	52.2102
615.1	3.55906	20.1154	22.2719	52.1511
615	3.21277	21.127	22.3512	52.4931
614.9	3.64587	21.3079	22.3168	52.6601
614.8	3.76491	21.7771	22.3374	52.8264
614.7	4.11242	21.9323	22.2746	53.1017
614.6	3.75523	21.7567	22.3675	53.0571
614.5	3.55064	20.7047	22.3578	53.0832
614.4	3.49382	22.4397	22.2983	53.1239
614.3	3.25222	22.0827	22.3345	53.2781
614.2	3.39903	21.9183	22.3789	53.535
614.1	3.21478	21.9945	22.4555	53.526
614	3.15087	22.2951	22.4772	53.4366
613.9	3.5437	22.0432	22.4518	53.5488
613.8	4.12008	22.8098	22.3225	53.4585
613.7	3.48549	23.1219	22.4279	53.3998
613.6	2.98918	23.1527	22.3691	53.5769
613.5	3.54714	23.0102	22.3348	53.6192
613.4	4.13977	23.1698	22.476	53.5031
613.3	4.81895	23.0694	22.4369	53.5459
613.2	5.16546	22.9335	22.5235	53.5246
613.1	4.77948	21.8703	22.5137	53.6867
613	5.08301	23.4367	22.5875	53.7295
612.9	4.51355	24.3778	22.5846	53.9164
612.8	5.22367	24.8041	22.6272	54.0604
612.7	5.12029	24.1501	22.6608	54.2101
612.6	5.7294	23.3499	22.7727	54.294
612.5	5.9416	23.9336	22.814	54.4046
612.4	6.77307	23.8146	22.815	54.4902
612.3	6.99754	23.3266	23.0849	54.51
612.2	6.8889	23.7528	23.058	54.3765
612.1	7.36544	24.7114	23.0711	54.4292
612	7.21386	25.8364	23.0584	54.4557
611.9	7.91445	26.0338	23.1315	54.8539
611.8	7.8959	25.8256	23.1737	55.1464
611.7	6.99625	25.6823	23.1297	55.3033
611.6	6.73926	25.6982	23.2089	55.4002
611.5	6.73577	26.0998	23.2471	55.4951
611.4	7.23131	26.5565	23.3321	55.8049
611.3	6.92008	26.7132	23.4817	56.0281
611.2	7.06717	26.7544	23.5941	56.2098
611.1	7.49455	27.7108	23.7269	56.3559
611	7.37494	27.4755	23.9326	56.4312
610.9	7.75149	27.6757	23.9348	56.6627
610.8	7.56886	27.2844	23.938	56.9073
610.7	7.88924	26.0473	24.029	56.6923
610.6	7.62991	25.7343	24.0317	56.8493
610.5	8.44169	25.8545	24.0585	56.8919
610.4	7.64231	25.7295	24.0413	56.844
610.3	6.541	25.2663	24.096	56.5587
610.2	6.76943	24.2675	24.1692	56.7458
610.1	6.8785	23.5967	24.0565	56.6716
610	6.72964	24.2852	24.038	56.7263
609.9	6.0856	24.5648	24.1125	56.7157
609.8	5.67386	23.4504	24.153	56.9072
609.7	5.94803	23.9106	24.2366	57.208
609.6	5.70164	24.5893	24.3198	57.1253
609.5	5.87459	24.8319	24.3469	57.0504
609.4	5.30243	24.7249	24.5052	57.0789
609.3	5.97295	24.2906	24.4726	57.4241
609.2	6.03378	22.7525	24.5381	57.5168
609.1	6.29912	22.6032	24.6753	57.2983
609	6.06354	22.928	24.6149	57.5214
608.9	6.65873	22.0344	24.6855	57.5931
608.8	6.0952	22.4424	24.6858	57.7232
608.7	5.66377	23.3718	24.7307	58.0509
608.6	5.71894	22.3063	24.7202	58.0075
608.5	6.19403	23.0914	24.7342	58.0989
608.4	5.8455	23.2491	24.7781	58.2256
608.3	6.21699	22.7515	24.8233	58.278
608.2	6.73762	23.2558	24.9189	58.3115
608.1	6.53597	22.6678	24.9656	58.4176
608	6.24952	21.7322	24.9582	58.3411
607.9	6.23472	22.9548	24.9426	58.493
607.8	7.08916	23.8089	24.9609	58.8573
607.7	7.96338	22.6292	24.9619	59.3149
607.6	8.5926	23.1408	25.0163	59.2057
607.5	8.83322	21.6314	25.1967	59.3039
607.4	8.45129	22.2586	25.2033	59.1822
607.3	7.59348	21.7036	25.1557	59.5215
607.2	7.60521	21.8063	25.1574	59.7386
607.1	7.13685	21.9646	25.2774	59.7349
607	7.42243	21.4382	25.3169	59.9644
606.9	7.96817	22.0035	25.2329	60.2956
606.8	7.09122	22.1415	25.2215	60.2156
606.7	7.21145	20.9373	25.2	60.6374
606.6	7.42206	20.5594	25.2215	60.8793
606.5	7.60911	20.9437	25.3498	61.0195
606.4	6.55336	23.1993	25.3218	61.2252
606.3	7.53142	23.1786	25.3825	61.3228
606.2	7.89698	22.9907	25.3195	61.2934
606.1	7.27938	22.1657	25.3525	61.1541
606	8.14209	21.0124	25.3603	61.3805
605.9	7.60554	21.4153	25.2236	61.461
605.8	7.53301	22.2938	25.2306	61.6353
605.7	7.51618	22.744	25.1708	61.868
605.6	6.45449	23.0743	25.138	61.8769
605.5	6.19145	23.4732	25.1609	62.4135
605.4	6.33684	21.9469	25.2054	62.5404
605.3	6.9492	21.0849	25.2236	62.8129
605.2	7.17264	21.2883	25.2636	62.7373
605.1	7.06511	21.6997	25.185	62.7363
605	7.82215	21.4852	25.269	62.9466
604.9	8.0625	21.3782	25.19	63.1365
604.8	7.86585	21.1722	25.1038	63.1222
604.7	6.46983	20.7217	25.0627	62.9748
604.6	6.10807	19.459	25.1585	63.0858
604.5	5.65491	19.6547	25.1132	63.0266
604.4	6.06782	19.3203	25.1058	63.3576
604.3	6.03991	20.7201	25.0403	63.2131
604.2	4.99982	20.6811	25.1198	63.2523
604.1	5.18792	21.0711	25.1011	63.261
604	5.02109	20.4496	25.106	63.3589
603.9	5.31921	20.8405	25.1183	63.0624
603.8	5.37338	20.6747	25.1385	63.2788
603.7	5.71448	20.5959	25.2149	63.5959
603.6	6.11745	21.2547	25.3451	63.9956
603.5	5.6736	22.1671	25.3545	64.1045
603.4	5.46185	23.6712	25.43	64.3099
603.3	6.05057	23.1634	25.5643	64.7155
603.2	5.86322	24.2539	25.5827	64.9166
603.1	6.17685	24.7439	25.5711	64.9096
603	6.60554	24.2332	25.4634	64.7783
602.9	6.79157	23.905	25.4621	64.8065
602.8	6.77175	23.0498	25.3817	64.9967
602.7	6.47809	23.0752	25.3303	65.3433
602.6	6.90695	23.6129	25.3454	65.3043
602.5	6.45944	24.1443	25.3639	65.3093
602.4	6.51923	24.1551	25.3091	65.4756
602.3	5.95104	25.1401	25.3634	65.6265
602.2	5.09255	24.731	25.3994	65.9267
602.1	5.20079	24.5544	25.4318	65.6223
602	5.71569	24.514	25.5214	65.5082
601.9	5.98142	24.0514	25.4758	65.6246
601.8	5.38852	24.2415	25.4737	66.012
601.7	5.85809	24.5307	25.4647	66.0002
601.6	5.72677	24.4542	25.5427	66.0694
601.5	7.05891	25.373	25.52	66.0604
601.4	7.40702	25.169	25.4447	66.4162
601.3	7.88156	25.7201	25.4611	66.5232
601.2	8.2163	26.229	25.5648	66.5373
601.1	7.89594	25.6117	25.6207	66.8897
601	7.36368	25.9712	25.7111	67.0704
600.9	5.75148	26.1629	25.7658	67.2154
600.8	4.97272	26.8873	25.6606	67.5021
600.7	4.81684	26.4999	25.6273	67.6801
600.6	5.31654	26.6095	25.6331	67.9827
600.5	5.04972	26.3769	25.6365	68.2069
600.4	6.29206	26.7981	25.601	68.5715
600.3	6.12832	26.008	25.7187	68.7848
600.2	5.60344	26.1505	25.8353	68.6157
600.1	5.74661	25.0331	25.9498	68.4256
600	6.90967	24.9742	25.9624	68.5625
599.9	6.74519	26.3695	25.9979	68.5393
599.8	6.59017	26.4502	26.0467	68.9249
599.7	6.78675	25.9568	25.9586	69.391
599.6	6.96109	24.3336	25.9945	69.6658
599.5	7.52149	24.465	26.1312	69.8631
599.4	7.57042	24.1719	26.1206	69.8112
599.3	8.2494	23.5446	26.2342	70.1814
599.2	8.64546	24.922	26.2453	70.178
599.1	8.61493	26.0095	26.2334	70.3898
599	8.36856	24.9849	26.1598	70.5043
598.9	8.89871	24.8782	26.1828	70.6501
598.8	8.99054	24.6042	26.158	70.7993
598.7	9.58292	24.021	26.0994	70.8367
598.6	9.36577	24.5558	26.0767	70.9702
598.5	8.96162	24.0477	26.1219	71.0895
598.4	8.62185	25.2316	26.086	71.1386
598.3	8.3995	25.2455	26.0503	71.3173
598.2	8.17593	25.2044	26.1542	71.2916
598.1	7.74157	24.2803	26.1835	71.3152
598	8.5212	24.0976	26.1921	71.4156
597.9	8.66227	24.5199	26.2284	71.6006
597.8	9.50534	25.3659	26.2811	71.9646
597.7	9.69373	25.7523	26.2886	71.8367
597.6	9.61969	25.1807	26.3679	72.2397
597.5	9.67641	25.0565	26.3566	72.3183
597.4	9.65763	24.2564	26.2899	72.5914
597.3	10.4162	24.1257	26.2258	73.1555
597.2	10.1112	24.9742	26.3606	73.4149
597.1	10.5488	26.1206	26.359	73.777
597	10.2695	25.6227	26.4237	74.4597
596.9	9.79343	24.7761	26.5023	74.6154
596.8	9.59944	24.833	26.5042	74.782
596.7	9.72606	24.514	26.3548	75.019
596.6	10.3264	23.2136	26.3266	75.322
596.5	10.688	22.0006	26.259	75.3681
596.4	10.0577	22.4725	26.1741	75.2408
596.3	10.7601	21.6009	26.2214	75.2278
596.2	9.85443	20.9295	26.3214	75.5297
596.1	8.95716	21.1952	26.2672	75.5595
596	8.78506	21.3982	26.3109	75.8752
595.9	8.32872	20.6978	26.3575	76.3028
595.8	9.13017	21.0858	26.4474	76.6052
595.7	9.06254	20.3627	26.4332	76.9255
595.6	9.65994	21.1525	26.458	77.0799
595.5	10.5048	21.5146	26.3986	77.191
595.4	10.7833	21.0494	26.3497	77.6735
595.3	11.1022	20.9573	26.258	77.8439
595.2	11.4388	21.035	26.1773	78.3659
595.1	10.6632	21.2482	26.1951	78.5541
595	11.7395	21.5378	26.1967	78.5174
594.9	12.15	21.0995	26.2953	78.8366
594.8	11.9649	21.1286	26.2954	79.3877
594.7	11.6174	20.5513	26.2571	79.56
594.6	11.4884	20.4964	26.2924	79.8443
594.5	10.8697	20.808	26.3437	79.8792
594.4	11.368	20.1956	26.3293	80.0748
594.3	11.4124	20.0488	26.246	79.9159
594.2	11.9606	20.7368	26.2292	79.7098
594.1	12.5778	20.7761	26.2382	79.8322
594	13.3941	20.2532	26.3463	79.7895
593.9	13.2464	21.836	26.3684	79.8632
593.8	12.8596	22.1098	26.4596	80.2565
593.7	13.7552	22.6137	26.4824	79.9674
593.6	12.793	23.1371	26.6137	79.8742
593.5	13.7702	22.7867	26.5478	80.1576
593.4	14.5959	22.6841	26.5048	80.4271
593.3	14.3933	23.6499	26.6284	80.7894
593.2	14.7321	23.4759	26.5395	81.1588
593.1	14.7468	23.8004	26.5149	81.1534
593	14.0266	23.5221	26.4965	80.9544
592.9	14.0447	25.103	26.573	81.1193
592.8	13.724	25.6872	26.4229	81.0503
592.7	13.9222	25.8971	26.3897	80.9378
592.6	13.1592	26.1593	26.2689	81.3235
592.5	12.6173	25.9671	26.3448	81.3571
592.4	13.2015	26.2298	26.4945	81.4987
592.3	13.6143	27.0532	26.5983	81.8513
592.2	13.8575	27.5958	26.5801	81.8769
592.1	13.3934	27.0493	26.7522	82.1007
592	13.2806	25.984	26.8374	82.2396
591.9	13.349	25.8254	26.8541	82.5158
591.8	13.0952	25.3138	26.864	82.6751
591.7	13.2691	25.9023	26.9965	82.7821
591.6	13.9462	24.9761	27.0691	82.8592
591.5	14.006	26.4129	27.1577	83.2317
591.4	13.8985	26.885	27.1211	83.4259
591.3	13.6812	26.5984	27.0892	83.7128
591.2	14.1422	25.6358	27.1565	83.7661
591.1	14.066	25.9837	27.0289	84.0142
591	14.1211	26.6567	26.9234	83.8951
590.9	14.5384	27.2819	26.9625	84.2771
590.8	14.4707	26.7471	26.9238	83.975
590.7	14.4261	26.263	26.9178	83.8312
590.6	13.7693	26.2543	26.8366	83.8287
590.5	14.1589	26.9111	26.8117	84.1671
590.4	14.2369	27.9496	26.755	84.0676
590.3	14.613	27.9243	26.8145	84.1849
590.2	15.0231	26.8416	26.9174	84.3107
590.1	14.2962	27.9094	26.8704	84.4428
590	14.4803	28.7412	26.9718	84.5151
589.9	13.5082	28.8047	27.1375	84.7842
589.8	14.2151	29.4401	27.0389	85.1484
589.7	14.131	29.4209	27.0127	85.1746
589.6	14.5773	29.5532	27.0732	85.3348
589.5	14.3847	30.1934	27.1683	85.37
589.4	14.9067	30.4893	27.2227	85.1463
589.3	14.5035	30.0435	27.2385	85.4085
589.2	14.635	30.4634	27.2811	85.1059
589.1	14.5596	30.2809	27.387	85.2141
589	14.7127	31.0135	27.3035	85.188
588.9	14.3475	30.5028	27.2888	85.2322
588.8	14.0657	30.5581	27.2624	85.2548
588.7	14.0681	30.5695	27.3914	85.6357
588.6	13.9854	30.4645	27.4358	85.8668
588.5	13.8691	29.6444	27.3591	86.142
588.4	13.7352	30.5362	27.4287	86.2288
588.3	13.5437	29.9018	27.4588	86.2268
588.2	13.8932	29.9042	27.513	85.8789
588.1	14.2433	31.0247	27.4888	85.8112
588	14.792	31.2213	27.5028	85.7982
587.9	15.4972	31.6005	27.4904	85.6618
587.8	14.8807	33.2563	27.6123	85.9084
587.7	14.6496	32.4787	27.6311	86.325
587.6	14.5696	32.4701	27.5654	86.3397
587.5	14.3362	32.5856	27.5807	86.477
587.4	14.3834	31.6433	27.5174	86.6869
587.3	14.4046	31.4047	27.4549	86.8585
587.2	14.6588	31.2122	27.4277	87.059
587.1	14.6167	30.1605	27.4854	87.0175
587	14.3017	29.6271	27.3299	87.2572
586.9	14.2833	30.3932	27.3479	87.0194
586.8	13.3529	30.9678	27.3061	86.9959
586.7	13.3784	30.1351	27.2387	87.1007
586.6	13.4769	30.2966	27.2066	87.3274
586.5	13.2533	31.6097	27.2515	87.308
586.4	14.0385	31.8083	27.2655	87.175
586.3	13.6236	31.1132	27.3293	87.2061
586.2	13.4606	30.9185	27.3586	87.3085
586.1	14.2809	30.0034	27.3895	88.0651
586	14.1548	29.7524	27.4725	88.1442
585.9	14.7124	29.1539	27.5147	87.992
585.8	14.2693	28.7695	27.5431	88.1539
585.7	13.6475	28.4327	27.5256	87.8964
585.6	13.8102	29.2227	27.6186	87.8953
585.5	13.7931	29.7296	27.5667	87.6867
585.4	14.0474	30.3445	27.4838	87.579
585.3	14.4026	30.3831	27.5535	87.8009
585.2	14.4484	30.5227	27.4763	87.5169
585.1	13.6496	30.9275	27.5445	87.8038
585	13.7515	30.5646	27.4299	88.0194
584.9	14.2894	29.7606	27.2435	88.0906
584.8	14.1362	29.3385	27.3555	88.4227
584.7	14.7114	28.619	27.4963	88.5012
584.6	13.5317	29.2775	27.5563	88.3819
584.5	12.9389	28.2008	27.5711	88.7703
584.4	13.8946	27.874	27.7696	88.8471
584.3	15.0499	26.9384	27.7934	89.0528
584.2	14.5069	26.8967	27.8323	88.9968
584.1	14.9695	27.7789	27.8804	89.4442
584	15.5661	27.7959	28.029	89.3509
583.9	15.8952	27.8295	27.9596	89.2459
583.8	15.4083	28.1801	27.9577	89.1561
583.7	15.4448	27.1477	28.0863	89.091
583.6	15.3861	27.0618	28.0732	89.0282
583.5	15.5556	27.9017	28.067	89.0864
583.4	15.5992	27.3068	28.0501	88.9896
583.3	15.7296	27.5989	28.0008	89.1692
583.2	17.1928	27.0716	27.8992	89.1398
583.1	16.2225	26.4662	28.0057	89.2105
583	16.7128	26.8906	28.0088	89.2817
582.9	16.6826	26.3514	28.0319	89.5676
582.8	16.8968	25.7044	28.0106	90.0121
582.7	16.5175	25.8161	27.9484	90.2616
582.6	16.5635	25.4664	27.9756	90.1445
582.5	16.557	25.4363	27.9659	90.2002
582.4	16.6742	24.6786	27.9078	90.4907
582.3	16.2088	24.0627	27.9295	90.6285
582.2	16.6933	23.5125	28.0149	90.948
582.1	16.977	23.6641	28.1156	91.1331
582	16.986	23.9927	28.0572	90.9821
581.9	16.9549	23.8258	28.0509	91.1753
581.8	17.0853	25.0075	28.1648	91.2787
581.7	16.7442	24.1252	28.1983	90.9052
581.6	17.0369	23.9065	28.1829	90.9557
581.5	17.2936	23.6437	28.1727	91.1656
581.4	16.9	22.6833	28.2177	91.3628
581.3	16.9065	22.0082	28.2812	91.5442
581.2	16.065	21.8539	28.3561	91.7756
581.1	15.0731	20.4932	28.3184	92.0403
581	15.211	20.0871	28.3896	92.1033
580.9	14.387	20.2706	28.3483	92.3802
580.8	13.3849	19.4141	28.3834	92.3086
580.7	14.6519	19.7281	28.5124	92.0583
580.6	14.3789	19.5296	28.6025	92.4399
580.5	14.0324	18.7533	28.6467	92.6483
580.4	14.661	19.2195	28.5708	92.89
580.3	14.6958	19.5537	28.6227	93.0467
580.2	15.4052	19.6365	28.5964	93.3241
580.1	15.1408	20.1642	28.4452	93.5164
580	14.6845	19.7857	28.4852	93.8326
579.9	14.6423	20.0148	28.4707	94.0775
579.8	14.6909	20.0481	28.4902	93.8016
579.7	15.6163	18.4897	28.4686	94.2677
579.6	15.1082	18.914	28.4676	94.7357
579.5	15.4513	19.4225	28.4452	94.3929
579.4	15.5232	18.379	28.5674	94.4635
579.3	15.1611	18.8715	28.5872	94.294
579.2	14.6373	19.2903	28.5364	94.4043
579.1	13.7705	18.9537	28.5038	94.7441
579	13.7218	20.3411	28.4092	95.0216
578.9	14.2903	19.9482	28.4094	95.3608
578.8	13.767	19.938	28.3789	95.6813
578.7	14.523	19.6767	28.3757	95.8892
578.6	15.1545	19.578	28.3205	96.0551
578.5	14.7177	20.9373	28.3737	96.16
578.4	14.9333	21.2499	28.4804	96.4407
578.3	15.4517	21.2185	28.4013	96.7061
578.2	14.5616	22.4301	28.4923	97.0886
578.1	14.2191	22.5486	28.6411	97.0536
578	14.5846	22.0231	28.5322	96.7134
577.9	14.6502	23.6925	28.4402	96.8709
577.8	14.761	23.8849	28.424	97.1327
577.7	15.3455	24.4618	28.4144	97.4149
577.6	15.0459	25.2834	28.3441	97.3869
577.5	14.601	25.3035	28.4327	97.4694
577.4	14.9966	25.8038	28.3558	97.6026
577.3	15.318	26.4705	28.3338	97.6121
577.2	14.8307	26.7828	28.2418	97.5794
577.1	13.7668	28.1789	28.2728	97.9079
577	13.6064	27.7723	28.274	98.2374
576.9	13.378	27.5943	28.349	98.4392
576.8	13.1348	28.4059	28.234	98.5197
576.7	12.7451	29.0441	28.2913	98.6898
576.6	12.3356	28.2885	28.2685	98.9669
576.5	12.0976	29.2917	28.1834	99.3987
576.4	11.8819	29.7896	28.1868	99.1824
576.3	11.7108	30.0138	28.1956	99.3633
576.2	11.8015	29.4505	28.2128	99.6347
576.1	11.3798	30.3554	28.1791	99.6743
576	10.9731	30.8348	28.1908	99.6874
575.9	11.1567	31.2421	28.1694	99.5178
575.8	10.895	31.9878	28.1778	99.7711
575.7	10.3489	32.671	28.123	100.138
575.6	10.3126	33.5997	28.0583	100.292
575.5	9.61084	33.9289	28.1231	100.171
575.4	10.5594	34.3872	28.1787	100.166
575.3	10.1574	35.4143	28.2125	100.262
575.2	10.1878	34.9317	28.1637	100.345
575.1	10.4423	34.5254	28.1135	100.481
575	10.4809	34.7608	28.1497	100.485
574.9	10.8839	34.5285	28.0372	100.547
574.8	10.8992	34.124	28.0276	100.903
574.7	10.5979	34.7659	28.0434	100.784
574.6	10.7868	35.0243	28.0083	100.66
574.5	10.544	34.7737	27.9855	100.89
574.4	10.1471	34.9521	27.9447	100.757
574.3	11.4547	35.1269	27.8917	101.077
574.2	11.7828	35.9842	27.8658	101.157
574.1	11.6025	35.8248	27.7711	101.051
574	11.9397	36.3528	27.7119	101.217
573.9	12.1106	36.3917	27.6185	101.303
573.8	11.1879	36.2535	27.6064	101.692
573.7	11.1388	36.588	27.5039	101.428
573.6	11.6576	37.4498	27.4701	101.625
573.5	11.0792	36.8272	27.3038	101.949
573.4	11.2798	37.2331	27.372	101.94
573.3	10.8422	37.0239	27.3951	102.12
573.2	10.7099	36.1196	27.4659	101.736
573.1	10.9394	36.6442	27.5236	101.502
573	11.0315	35.7112	27.5788	101.953
572.9	10.5883	35.5827	27.5073	102.5
572.8	11.054	35.667	27.5197	102.583
572.7	10.9316	36.0438	27.4396	102.902
572.6	11.5288	35.3587	27.3581	103.531
572.5	11.6882	35.512	27.2806	103.776
572.4	12.4222	36.5285	27.3874	103.9
572.3	12.689	36.1426	27.3382	104.133
572.2	13.3814	35.8727	27.3214	104.043
572.1	13.2747	34.9945	27.3388	104.267
572	13.2954	34.4086	27.2328	104.616
571.9	12.9254	34.3597	27.1465	104.729
571.8	12.5135	34.9991	27.1747	104.949
571.7	13.2841	35.2512	27.1174	104.644
571.6	12.9468	34.9763	26.9021	104.647
571.5	12.6818	34.5473	26.7467	104.394
571.4	13.8142	34.4733	26.6944	104.334
571.3	14.2676	34.678	26.6141	104.66
571.2	14.3694	35.1369	26.5686	104.861
571.1	13.3943	34.6143	26.5499	104.655
571	13.018	33.1137	26.4803	104.496
570.9	11.8398	33.31	26.4488	104.573
570.8	11.5694	32.7395	26.3238	104.89
570.7	11.3555	32.342	26.2096	105.084
570.6	9.62412	32.2796	26.3079	105.258
570.5	8.93979	31.9568	26.344	105.769
570.4	9.72392	32.0785	26.4366	105.796
570.3	10.7114	31.3624	26.3887	106.253
570.2	11.1307	31.2963	26.4048	106.026
570.1	10.6219	31.8768	26.3461	105.982
570	11.4041	31.5345	26.1674	106.373
569.9	11.2439	32.449	26.152	106.463
569.8	12.1216	31.7844	26.1726	106.62
569.7	12.1268	31.6866	26.1526	106.533
569.6	11.5065	31.2034	26.0555	106.688
569.5	11.1825	31.6661	25.877	106.645
569.4	11.8991	31.1337	25.8915	107.032
569.3	12.3212	31.5524	25.8096	107.169
569.2	12.6732	31.3199	25.8496	107.383
569.1	12.6057	30.4406	25.8066	107.547
569	12.9504	29.5013	25.8713	107.563
568.9	13.3557	29.1219	25.7297	107.511
568.8	13.1736	28.8157	25.73	107.854
568.7	12.3347	29.3299	25.6407	108.007
568.6	12.2429	29.1449	25.5583	108.078
568.5	12.8694	30.1353	25.5256	108.174
568.4	12.8778	29.5151	25.5545	108.334
568.3	12.4398	29.1715	25.5305	108.323
568.2	12.5039	29.0598	25.6147	108.847
568.1	11.7786	29.3432	25.5466	109.195
568	12.2814	29.0155	25.4844	109.439
567.9	11.9839	29.6208	25.503	109.593
567.8	11.7085	30.2219	25.5105	109.953
567.7	11.7849	29.5082	25.4613	109.828
567.6	11.6464	29.4426	25.6451	109.845
567.5	11.8476	29.1941	25.639	110.334
567.4	12.5749	28.625	25.6272	109.922
567.3	12.7864	29.0392	25.5965	109.966
567.2	13.1518	28.5377	25.519	110.101
567.1	14.1597	28.8689	25.5781	110.184
567	12.5816	29.0353	25.5972	110.333
566.9	12.4546	28.7634	25.5033	110.433
566.8	12.513	29.3113	25.4578	110.718
566.7	12.7045	29.1094	25.412	110.767
566.6	13.6121	28.4682	25.4492	111.353
566.5	13.2864	28.6937	25.4119	111.519
566.4	13.3423	29.3468	25.5094	111.416
566.3	12.8445	28.9424	25.4638	111.021
566.2	11.995	29.6595	25.4432	110.893
566.1	11.9978	28.8799	25.4686	110.837
566	11.2212	29.2953	25.5967	110.667
565.9	10.5394	29.0056	25.496	110.93
565.8	10.8353	28.2341	25.3681	110.602
565.7	10.5586	28.5107	25.3594	110.992
565.6	10.9411	28.5509	25.3027	110.825
565.5	11.0004	28.7288	25.3307	110.607
565.4	10.3384	28.5064	25.3773	110.545
565.3	10.3734	28.1335	25.3951	110.73
565.2	10.388	28.4435	25.3797	111.282
565.1	10.31	28.4901	25.3521	111.459
565	10.7886	28.5588	25.5267	111.809
564.9	10.4946	28.0225	25.5139	111.924
564.8	10.4453	28.7583	25.5013	112.195
564.7	9.46602	29.049	25.5101	112.463
564.6	9.28874	29.62	25.5602	112.433
564.5	9.28831	29.7868	25.5532	112.96
564.4	10.4754	29.7727	25.5382	112.82
564.3	11.2501	29.7146	25.4992	112.477
564.2	11.7987	29.5403	25.4799	112.287
564.1	12.0955	29.0424	25.4551	112.533
564	12.9457	29.1944	25.4694	112.192
563.9	13.1444	28.4094	25.421	112.271
563.8	13.3706	28.5909	25.4496	112.164
563.7	12.6607	29.3068	25.4228	112.35
563.6	12.5733	28.2188	25.3554	112.459
563.5	12.8385	28.5549	25.4734	112.524
563.4	12.5993	27.7722	25.4904	112.304
563.3	13.046	27.4778	25.4877	112.24
563.2	12.18	28.1202	25.4435	112.223
563.1	12.4852	27.6107	25.5233	112.305
563	12.893	27.7742	25.6827	112.58
562.9	13.2088	27.6799	25.6639	112.239
562.8	12.6395	26.9566	25.7958	112.411
562.7	12.7905	26.6866	25.7714	112.388
562.6	12.927	27.0977	25.7921	112.368
562.5	13.1707	27.0517	25.8036	112.372
562.4	13.7358	27.0378	25.7272	112.296
562.3	13.2153	27.0994	25.7652	112.233
562.2	13.9865	26.84	25.7925	112.559
562.1	14.0485	26.2738	25.8633	112.96
562	13.6843	26.7436	25.8794	112.736
561.9	12.444	24.8077	25.8251	112.5
561.8	12.2973	25.104	25.8075	112.538
561.7	11.8647	26.4354	25.7916	112.308
561.6	11.7512	26.6362	25.8203	112.332
561.5	12.0989	26.7405	25.742	112.265
561.4	11.677	27.3206	25.7089	112.394
561.3	11.0931	26.8739	25.6819	112.375
561.2	11.2666	24.9191	25.6651	112.357
561.1	10.8926	24.617	25.6297	112.431
561	10.6676	25.0764	25.56	112.411
560.9	11.3229	25.8495	25.4474	112.282
560.8	11.6523	25.271	25.3676	112.652
560.7	11.9874	25.4067	25.2971	112.971
560.6	11.9919	25.4997	25.3416	113.316
560.5	12.2093	25.8697	25.331	113.293
560.4	11.5148	25.435	25.2799	113.187
560.3	11.291	25.3166	25.2817	113.123
560.2	11.5992	25.9066	25.3996	113.326
560.1	12.2196	25.4047	25.4573	113.199
560	12.3453	25.386	25.5851	113.638
559.9	11.8516	25.4442	25.5541	113.465
559.8	12.0567	26.126	25.6568	113.416
559.7	12.4215	24.5119	25.6014	113.181
559.6	12.1719	24.9721	25.5905	113.27
559.5	12.1072	24.5858	25.5887	113.373
559.4	11.8053	24.6464	25.693	113.416
559.3	11.8043	23.8126	25.683	113.753
559.2	11.4875	23.5625	25.5778	113.547
559.1	10.7998	23.4621	25.6374	113.513
559	10.3211	24.5851	25.604	113.293
558.9	10.1952	25.033	25.6779	113.528
558.8	9.50546	25.5015	25.7357	113.902
558.7	10.1718	25.4919	25.7434	114.095
558.6	10.2419	25.8344	25.72	114.184
558.5	10.1188	25.9205	25.7912	114.288
558.4	10.2548	24.3037	25.7429	113.986
558.3	9.75282	24.083	25.7613	114.056
558.2	9.57951	24.3391	25.7531	113.927
558.1	9.42225	24.293	25.7406	113.476
558	10.1372	22.8721	25.7075	113.15
557.9	10.5422	23.1816	25.7601	113.385
557.8	10.1018	23.4022	25.7293	113.392
557.7	10.9103	23.0362	25.7857	112.806
557.6	10.6636	23.3934	25.7888	113.14
557.5	9.93789	22.977	25.8875	113.46
557.4	9.98694	23.5935	25.8782	113.616
557.3	9.788	24.3997	25.6781	113.721
557.2	9.66333	24.6235	25.6275	113.944
557.1	8.91767	24.3499	25.506	113.859
557	9.15214	23.5258	25.3448	113.924
556.9	9.8118	22.9225	25.3514	114.179
556.8	10.1102	23.3806	25.3219	114.156
556.7	9.45138	23.6058	25.2704	114.014
556.6	9.81782	23.3775	25.303	113.932
556.5	9.6969	23.5719	25.2625	114.259
556.4	9.22836	23.0941	25.2334	114.393
556.3	8.79328	23.4529	25.16	114.745
556.2	8.64483	23.7444	25.183	114.72
556.1	8.56673	22.8937	25.1302	114.658
556	8.72879	23.6591	25.0705	114.893
555.9	8.45474	23.238	24.9343	114.987
555.8	8.22421	23.6089	24.8363	115.08
555.7	7.88809	23.4701	24.6977	114.946
555.6	8.34297	23.2334	24.7661	115.359
555.5	8.28691	23.2317	24.701	115.354
555.4	8.29166	22.5394	24.6553	114.966
555.3	8.18711	22.4331	24.667	115.1
555.2	9.16674	22.9086	24.6479	115.515
555.1	10.0348	23.8158	24.5749	115.521
555	10.3467	23.3327	24.4626	115.427
[truncated: 1,350 more rows]

## Sheet: Fig. 5e
Wavelgnth (nm)	PL
[truncated: 232 more rows]

## Sheet: Fig. 5f
Wavelength (nm)	PL-left	PL-right
[truncated: 2,048 more rows]

[truncated: 15 more sheets: Fig. 5g, Fig. S9, Fig. S16, Fig. S17, Fig. S18, Fig. S23, Fig. S24, Fig. S25, Fig. S26, Fig. S28, Fig. S29, Fig. S30, Fig. S31, Fig. S32, Fig. S34]
